# Supplementary material for: Crystal structure of aquadioxido(2-{[(2-oxido­ethyl)­imino]­meth­yl}phenol­ato-κ3 O,N,O′)molybdenum(VI)
Source: Acta Crystallogr E Crystallogr Commun. 2015 Jan 24;71(Pt 2):m35–6. doi: 10.1107/S2056989015001231 (PMC4384576; doi:10.1107/S2056989015001231)
Supplement: Supplementary file 1 [file e-71-00m35-sup1.cif]

##############################################################################
#                                                                            #
# This CIF contains the data in a paper accepted for publication in          #
# Acta Crystallographica Section E. It conforms to the requirements of       #
# Notes for Authors for Acta Crystallographica Section E, and has been       #
# peer reviewed under the auspices of the IUCr Commission on Journals.       #
#                                                                            #
# Full details of the Crystallographic Information File format               #
# are given in the paper "The Crystallographic Information File (CIF):       #
# a New Standard Archive File for Crystallography" by S. R. Hall, F. H.      #
# Allen and I. D. Brown [Acta Cryst. (1991), A47, 655-685].                  #
#                                                                            #
# The current version of the core CIF dictionary is obtainable from          #
# ftp://ftp.iucr.org/pub/cif_core.dic.                                       #
#                                                                            #
# Software is freely available for graphical display of the structure(s)     #
# in this CIF. For information consult the CIF software page                 #
# http://www.iucr.org/resources/cif/software.                                #
#                                                                            #
# This file may be used for bona fide research purposes within the           #
# scientific community so long as proper attribution is given to the journal # 
# article from which it was obtained.                                        #
#                                                                            #
##############################################################################
data_I
_audit_creation_method     SHELXL-2012
_chemical_name_systematic
;\
Aquadioxido(2-{[(2-oxidoethyl)imino]methyl}phenolato-\
\k^3^<i>O</i>,<i>N</i>,<i>O</i>')molybdenum(VI)
;
_chemical_name_common     ?
_chemical_formula_moiety     'C9 H11 Mo N O5'
_chemical_formula_sum     'C9 H11 Mo N O5'
_chemical_formula_iupac     '[Mo (C9 H9 N O2) O2 (H2 O)]'
_chemical_formula_weight     309.13
_chemical_melting_point     ?
_shelx_space_group_comment
;
The symmetry employed for this shelxl refinement is uniquely defined
by the following loop, which should always be used as a source of
symmetry information in preference to the above space-group names.
They are only intended as comments.
;
_space_group_crystal_system     monoclinic
_space_group_name_H-M_alt     'P 21/c'
_space_group_name_Hall     '-P 2ybc'
loop_
    _space_group_symop_operation_xyz
    'x, y, z'
    '-x, y+1/2, -z+1/2'
    '-x, -y, -z'
    'x, -y-1/2, z-1/2'
_cell_length_a     14.9710(3)
_cell_length_b     6.70260(10)
_cell_length_c     10.8673(2)
_cell_angle_alpha     90
_cell_angle_beta     99.4860(10)
_cell_angle_gamma     90
_cell_volume     1075.56(3)
_cell_formula_units_Z     4
_cell_measurement_reflns_used     6907
_cell_measurement_theta_min     2.76
_cell_measurement_theta_max     27.22
_cell_measurement_temperature     296(2)
_exptl_crystal_description     'block'
_exptl_crystal_colour     yellow
_exptl_crystal_size_max     0.250
_exptl_crystal_size_mid     0.160
_exptl_crystal_size_min     0.100
_exptl_crystal_density_diffrn     1.909
_exptl_crystal_density_meas     ?
_exptl_crystal_density_method     ?
_exptl_crystal_F_000     616
_exptl_absorpt_coefficient_mu     1.224
_exptl_absorpt_correction_type     multi-scan
_exptl_absorpt_process_details
;
(<i>SADABS</i>; Bruker, 2012)
;
_shelx_estimated_absorpt_T_min     0.749
_shelx_estimated_absorpt_T_max     0.887
_exptl_absorpt_correction_T_min     0.8126
_exptl_absorpt_correction_T_max     0.9342
_exptl_special_details     ?
_diffrn_ambient_temperature     296(2)
_diffrn_radiation_type     MoK\a
_diffrn_radiation_wavelength     0.71073
_diffrn_measurement_device_type     'Bruker APEXII CCD'
_diffrn_measurement_method     '\f and \w scans'
_diffrn_detector_area_resol_mean     ?
_diffrn_reflns_number     8837
_diffrn_reflns_av_R_equivalents     0.0119
_diffrn_reflns_theta_min     1.379
_diffrn_reflns_theta_max     27.224
_diffrn_reflns_theta_full     25.242
_diffrn_measured_fraction_theta_max     0.993
_diffrn_measured_fraction_theta_full     0.999
_diffrn_reflns_limit_h_min     -19
_diffrn_reflns_limit_h_max     18
_diffrn_reflns_limit_k_min     -8
_diffrn_reflns_limit_k_max     8
_diffrn_reflns_limit_l_min     -13
_diffrn_reflns_limit_l_max     13
_refine_special_details     ?
_reflns_number_total     2392
_reflns_number_gt     2263
_reflns_threshold_expression     'I>2\s(I)'
_refine_ls_structure_factor_coef     Fsqd
_refine_ls_matrix_type     full
_refine_ls_R_factor_all     0.0177
_refine_ls_R_factor_gt     0.0162
_refine_ls_wR_factor_gt     0.0412
_refine_ls_wR_factor_ref     0.0422
_refine_ls_goodness_of_fit_ref     1.096
_refine_ls_restrained_S_all     1.096
_refine_ls_number_reflns     2392
_refine_ls_number_parameters     153
_refine_ls_number_restraints     0
_refine_ls_hydrogen_treatment     mixed
_refine_ls_weighting_scheme     calc
_refine_ls_weighting_details
;
 w=1/[\s^2^(Fo^2^)+(0.0163P)^2^+0.8254P]
 where P=(Fo^2^+2Fc^2^)/3
;
_atom_sites_solution_hydrogens     mixed
_atom_sites_solution_primary     ?
_atom_sites_solution_secondary     ?
_refine_ls_shift/su_max     0.001
_refine_ls_shift/su_mean     0.000
_refine_diff_density_max     0.308
_refine_diff_density_min     -0.297
_refine_ls_extinction_method     none
_refine_ls_extinction_coef     .
loop_
    _atom_type_symbol
    _atom_type_description
    _atom_type_scat_dispersion_real
    _atom_type_scat_dispersion_imag
    _atom_type_scat_source
    'C' 'C' 0.0033 0.0016
                         'International Tables Vol C Tables 4.2.6.8 and 6.1.1.4'
    'H' 'H' 0.0000 0.0000
                         'International Tables Vol C Tables 4.2.6.8 and 6.1.1.4'
    'N' 'N' 0.0061 0.0033
                         'International Tables Vol C Tables 4.2.6.8 and 6.1.1.4'
    'O' 'O' 0.0106 0.0060
                         'International Tables Vol C Tables 4.2.6.8 and 6.1.1.4'
    'Mo' 'Mo' -1.6832 0.6857
                         'International Tables Vol C Tables 4.2.6.8 and 6.1.1.4'
_computing_data_collection
;
APEX2 (Bruker, 2012)
;
_computing_cell_refinement
;
SAINT (Bruker, 2012)
;
_computing_data_reduction
;
SAINT (Bruker, 2012)
;
_computing_structure_solution
;
SHELXS97 (Sheldrick, 2008)
;
_computing_structure_refinement
;
SHELXL97 (Sheldrick, 2015)
;
_computing_molecular_graphics
;
ORTEP-3 for Windows (Farrugia, 2012)
;
_computing_publication_material
;
publCIF (Westrip, 2010)
;
loop_
    _atom_site_type_symbol
    _atom_site_label
    _atom_site_fract_x
    _atom_site_fract_y
    _atom_site_fract_z
    _atom_site_U_iso_or_equiv
    _atom_site_adp_type
    _atom_site_calc_flag
    _atom_site_occupancy
    _atom_site_disorder_assembly
    _atom_site_disorder_group
    C C1 0.37800(15) -0.3126(3) 0.4461(2) 0.0394(5) Uani d 1 . .
    H H1A 0.3281 -0.3758 0.4778 0.047 Uiso calc 1 . .
    H H1B 0.4281 -0.4060 0.4541 0.047 Uiso calc 1 . .
    C C2 0.34936(14) -0.2553(3) 0.31132(19) 0.0384(5) Uani d 1 . .
    H H2A 0.4018 -0.2223 0.2734 0.046 Uiso calc 1 . .
    H H2B 0.3169 -0.3641 0.2649 0.046 Uiso calc 1 . .
    C C3 0.22629(12) -0.0467(3) 0.22157(16) 0.0288(4) Uani d 1 . .
    H H3 0.2174 -0.1379 0.1562 0.035 Uiso calc 1 . .
    C C4 0.16677(11) 0.1238(3) 0.21392(16) 0.0267(4) Uani d 1 . .
    C C5 0.09354(13) 0.1343(3) 0.11473(18) 0.0371(4) Uani d 1 . .
    H H5 0.0846 0.0313 0.0567 0.044 Uiso calc 1 . .
    C C6 0.03507(13) 0.2930(4) 0.10178(19) 0.0427(5) Uani d 1 . .
    H H6 -0.0136 0.2961 0.0365 0.051 Uiso calc 1 . .
    C C7 0.04887(13) 0.4486(4) 0.1865(2) 0.0404(5) Uani d 1 . .
    H H7 0.0090 0.5561 0.1780 0.049 Uiso calc 1 . .
    C C8 0.12118(13) 0.4458(3) 0.28334(18) 0.0331(4) Uani d 1 . .
    H H8 0.1304 0.5525 0.3387 0.040 Uiso calc 1 . .
    C C9 0.18051(11) 0.2837(3) 0.29870(15) 0.0244(3) Uani d 1 . .
    Mo Mo1 0.32157(2) 0.08935(2) 0.49415(2) 0.02134(5) Uani d 1 . .
    N N1 0.29025(10) -0.0807(2) 0.31202(14) 0.0254(3) Uani d 1 . .
    O O1 0.40476(8) -0.13539(19) 0.51476(12) 0.0286(3) Uani d 1 . .
    O O2 0.25056(8) 0.29088(18) 0.39282(11) 0.0275(3) Uani d 1 . .
    O O3 0.42590(10) 0.2153(2) 0.37755(13) 0.0306(3) Uani d 1 . .
    O O4 0.37757(10) 0.2275(2) 0.61586(12) 0.0372(3) Uani d 1 . .
    O O5 0.23417(9) -0.0248(2) 0.54594(13) 0.0392(3) Uani d 1 . .
    H H1O 0.4715(17) 0.176(4) 0.395(2) 0.037(7) Uiso d 1 . .
    H H2O 0.4144(17) 0.221(4) 0.305(3) 0.048(7) Uiso d 1 . .
loop_
    _atom_site_aniso_label
    _atom_site_aniso_U_11
    _atom_site_aniso_U_22
    _atom_site_aniso_U_33
    _atom_site_aniso_U_12
    _atom_site_aniso_U_13
    _atom_site_aniso_U_23
    C1 0.0454(11) 0.0219(9) 0.0463(12) 0.0080(8) -0.0058(9) -0.0057(8)
    C2 0.0417(11) 0.0331(10) 0.0382(11) 0.0118(8) -0.0003(8) -0.0154(8)
    C3 0.0325(9) 0.0312(9) 0.0219(8) -0.0039(7) 0.0024(7) -0.0059(7)
    C4 0.0239(8) 0.0331(9) 0.0223(8) -0.0025(7) 0.0019(6) 0.0033(7)
    C5 0.0344(10) 0.0460(12) 0.0274(9) -0.0061(9) -0.0045(8) 0.0021(9)
    C6 0.0301(10) 0.0601(14) 0.0341(10) -0.0005(9) -0.0064(8) 0.0154(10)
    C7 0.0325(10) 0.0508(13) 0.0384(11) 0.0142(9) 0.0068(8) 0.0183(10)
    C8 0.0351(10) 0.0363(10) 0.0286(9) 0.0097(8) 0.0075(7) 0.0061(8)
    C9 0.0231(8) 0.0295(9) 0.0207(8) 0.0010(7) 0.0038(6) 0.0059(7)
    Mo1 0.02586(8) 0.02184(8) 0.01569(8) 0.00375(5) 0.00161(5) -0.00128(5)
    N1 0.0283(7) 0.0234(7) 0.0241(7) 0.0011(6) 0.0031(6) -0.0047(6)
    O1 0.0297(6) 0.0241(6) 0.0295(6) 0.0054(5) -0.0023(5) -0.0007(5)
    O2 0.0306(6) 0.0243(6) 0.0247(6) 0.0054(5) -0.0035(5) -0.0023(5)
    O3 0.0250(7) 0.0404(8) 0.0251(7) 0.0017(6) 0.0007(5) 0.0052(6)
    O4 0.0479(8) 0.0381(8) 0.0219(6) 0.0062(6) -0.0049(6) -0.0085(6)
    O5 0.0370(7) 0.0451(8) 0.0382(8) 0.0037(6) 0.0144(6) 0.0072(7)
_geom_special_details
;
All e.s.d.'s (except the e.s.d. in the dihedral angle between two l.s. planes)
are estimated using the full covariance matrix. The cell e.s.d.'s are taken
into account individually in the estimation of e.s.d.'s in distances, angles
and torsion angles; correlations between e.s.d.'s in cell parameters are only
used when they are defined by crystal symmetry. An approximate (isotropic)
treatment of cell e.s.d.'s is used for estimating e.s.d.'s involving l.s.
planes.
;
loop_
    _geom_bond_atom_site_label_1
    _geom_bond_atom_site_label_2
    _geom_bond_site_symmetry_2
    _geom_bond_distance
    _geom_bond_publ_flag
    C1 O1 . 1.425(2) ?
    C1 C2 . 1.507(3) ?
    C1 H1A . 0.9700 ?
    C1 H1B . 0.9700 ?
    C2 N1 . 1.468(2) ?
    C2 H2A . 0.9700 ?
    C2 H2B . 0.9700 ?
    C3 N1 . 1.275(2) ?
    C3 C4 . 1.443(3) ?
    C3 H3 . 0.9300 ?
    C4 C9 . 1.406(3) ?
    C4 C5 . 1.407(2) ?
    C5 C6 . 1.370(3) ?
    C5 H5 . 0.9300 ?
    C6 C7 . 1.384(3) ?
    C6 H6 . 0.9300 ?
    C7 C8 . 1.380(3) ?
    C7 H7 . 0.9300 ?
    C8 C9 . 1.396(2) ?
    C8 H8 . 0.9300 ?
    C9 O2 . 1.3397(19) ?
    Mo1 O5 . 1.6902(14) y
    Mo1 O4 . 1.7160(13) y
    Mo1 O1 . 1.9438(12) y
    Mo1 O2 . 1.9446(12) y
    Mo1 N1 . 2.2652(14) y
    Mo1 O3 . 2.3259(14) y
    O3 H1O . 0.73(2) ?
    O3 H2O . 0.78(3) ?
loop_
    _geom_angle_atom_site_label_1
    _geom_angle_atom_site_label_2
    _geom_angle_atom_site_label_3
    _geom_angle_site_symmetry_1
    _geom_angle_site_symmetry_3
    _geom_angle
    _geom_angle_publ_flag
    O1 C1 C2 . . 107.86(16) ?
    O1 C1 H1A . . 110.1 ?
    C2 C1 H1A . . 110.1 ?
    O1 C1 H1B . . 110.1 ?
    C2 C1 H1B . . 110.1 ?
    H1A C1 H1B . . 108.4 ?
    N1 C2 C1 . . 105.88(15) ?
    N1 C2 H2A . . 110.6 ?
    C1 C2 H2A . . 110.6 ?
    N1 C2 H2B . . 110.6 ?
    C1 C2 H2B . . 110.6 ?
    H2A C2 H2B . . 108.7 ?
    N1 C3 C4 . . 124.35(16) ?
    N1 C3 H3 . . 117.8 ?
    C4 C3 H3 . . 117.8 ?
    C9 C4 C5 . . 118.37(17) ?
    C9 C4 C3 . . 122.93(15) ?
    C5 C4 C3 . . 118.66(17) ?
    C6 C5 C4 . . 121.4(2) ?
    C6 C5 H5 . . 119.3 ?
    C4 C5 H5 . . 119.3 ?
    C5 C6 C7 . . 119.60(18) ?
    C5 C6 H6 . . 120.2 ?
    C7 C6 H6 . . 120.2 ?
    C8 C7 C6 . . 120.62(19) ?
    C8 C7 H7 . . 119.7 ?
    C6 C7 H7 . . 119.7 ?
    C7 C8 C9 . . 120.37(19) ?
    C7 C8 H8 . . 119.8 ?
    C9 C8 H8 . . 119.8 ?
    O2 C9 C8 . . 117.79(16) ?
    O2 C9 C4 . . 122.62(15) ?
    C8 C9 C4 . . 119.56(16) ?
    O5 Mo1 O4 . . 107.11(7) ?
    O5 Mo1 O1 . . 97.32(6) ?
    O4 Mo1 O1 . . 96.15(6) ?
    O5 Mo1 O2 . . 97.01(6) ?
    O4 Mo1 O2 . . 102.33(6) ?
    O1 Mo1 O2 . . 152.09(5) ?
    O5 Mo1 N1 . . 90.18(6) ?
    O4 Mo1 N1 . . 161.73(6) ?
    O1 Mo1 N1 . . 75.35(5) ?
    O2 Mo1 N1 . . 80.78(5) ?
    O5 Mo1 O3 . . 166.38(6) ?
    O4 Mo1 O3 . . 86.41(6) ?
    O1 Mo1 O3 . . 82.47(5) ?
    O2 Mo1 O3 . . 78.05(5) ?
    N1 Mo1 O3 . . 76.56(5) ?
    C3 N1 C2 . . 121.04(15) ?
    C3 N1 Mo1 . . 127.21(12) ?
    C2 N1 Mo1 . . 111.56(11) ?
    C1 O1 Mo1 . . 117.80(11) ?
    C9 O2 Mo1 . . 133.92(11) ?
    Mo1 O3 H1O . . 114.5(19) ?
    Mo1 O3 H2O . . 120.8(18) ?
    H1O O3 H2O . . 109(3) ?
loop_
    _geom_torsion_atom_site_label_1
    _geom_torsion_atom_site_label_2
    _geom_torsion_atom_site_label_3
    _geom_torsion_atom_site_label_4
    _geom_torsion_site_symmetry_1
    _geom_torsion_site_symmetry_2
    _geom_torsion_site_symmetry_3
    _geom_torsion_site_symmetry_4
    _geom_torsion
    _geom_torsion_publ_flag
    O1 C1 C2 N1 . . . . -46.2(2) ?
    N1 C3 C4 C9 . . . . 8.2(3) ?
    N1 C3 C4 C5 . . . . -174.14(18) ?
    C9 C4 C5 C6 . . . . -1.7(3) ?
    C3 C4 C5 C6 . . . . -179.50(19) ?
    C4 C5 C6 C7 . . . . 1.2(3) ?
    C5 C6 C7 C8 . . . . 0.3(3) ?
    C6 C7 C8 C9 . . . . -1.3(3) ?
    C7 C8 C9 O2 . . . . 178.67(17) ?
    C7 C8 C9 C4 . . . . 0.7(3) ?
    C5 C4 C9 O2 . . . . -177.10(16) ?
    C3 C4 C9 O2 . . . . 0.6(3) ?
    C5 C4 C9 C8 . . . . 0.8(3) ?
    C3 C4 C9 C8 . . . . 178.44(16) ?
    C4 C3 N1 C2 . . . . -178.44(18) ?
    C4 C3 N1 Mo1 . . . . 7.0(3) ?
    C1 C2 N1 C3 . . . . -149.68(18) ?
    C1 C2 N1 Mo1 . . . . 25.66(19) ?
    C2 C1 O1 Mo1 . . . . 51.2(2) ?
    C8 C9 O2 Mo1 . . . . 152.01(14) ?
    C4 C9 O2 Mo1 . . . . -30.1(2) ?
loop_
    _geom_hbond_atom_site_label_D
    _geom_hbond_atom_site_label_H
    _geom_hbond_atom_site_label_A
    _geom_hbond_site_symmetry_A
    _geom_hbond_distance_DH
    _geom_hbond_distance_HA
    _geom_hbond_distance_DA
    _geom_hbond_angle_DHA
    O3 H1O O1 3_656 0.73(2) 1.97(3) 2.6656(19) 161(3)
    O3 H2O O4 4_565 0.78(3) 2.07(3) 2.8425(19) 173(3)
_shelx_hkl_file
;
   0   0  -2  313.51    3.69
   0   0   2  326.78    3.69
   0   0  -2  322.57    3.74
   0   0  -3   -0.23    0.03
   0   0  -3   -0.19    0.03
   0   0   3   -0.23    0.03
   0   0   3   -0.22    0.02
   0   0   4  253.39    2.86
   0   0  -4  251.95    2.86
   0   0   4  267.06    2.92
   0   0  -4  253.59    2.87
   0   0  -5   -0.28    0.03
   0   0  -5   -0.31    0.03
   0   0  -6  212.44    2.51
   0   0  -6  213.42    2.49
   0   0  -7   -0.06    0.05
   0   0  -7   -0.08    0.04
   0   0  -8  160.80    2.06
   0   0  -8  161.68    2.03
   0   0  -9    0.12    0.08
   0   0  -9    0.05    0.07
   0   0 -10  217.71    2.71
   0   0 -10  212.61    2.73
   0   0 -11    0.12    0.09
   0   0 -11    0.14    0.08
   0   0 -12   10.73    0.43
   0   0 -13   -0.12    0.09
   0   1   0    0.00    0.02
   0   1   0    0.02    0.01
   0  -1   0    0.03    0.02
   0  -1   0    0.02    0.02
   0   1  -1  607.60    7.09
   0   1  -1  614.99    6.65
   0  -1   1  608.37    7.08
   0   1  -2    9.33    0.18
   0   1   2   10.13    0.17
   0   1   2    9.26    0.17
   0   1  -2    9.12    0.18
   0  -1   2    9.42    0.19
   0  -1   2    9.05    0.17
   0  -1  -2    9.34    0.16
   0  -1  -2    9.46    0.15
   0   1   3  435.36    4.90
   0   1  -3  432.03    4.94
   0   1   3  443.46    4.98
   0   1  -3  434.83    5.03
   0  -1  -3  434.95    4.90
   0  -1  -3  446.54    5.07
   0   1  -4    4.84    0.16
   0   1  -4    4.81    0.16
   0   1   4    4.69    0.15
   0   1   4    4.75    0.15
   0  -1  -4    4.77    0.14
   0  -1  -4    4.73    0.14
   0   1   5  242.82    2.75
   0   1  -5  241.71    2.77
   0   1  -5  238.70    2.79
   0  -1  -5  243.42    2.73
   0  -1  -5  243.91    2.74
   0   1  -6    0.59    0.08
   0   1  -6    0.78    0.10
   0  -1  -6    0.88    0.09
   0  -1  -6    0.83    0.09
   0   1  -7  204.60    2.45
   0   1  -7  199.60    2.46
   0  -1  -7  201.76    2.39
   0  -1  -7  201.16    2.41
   0   1  -8    6.11    0.26
   0   1  -8    5.52    0.26
   0  -1  -8    5.56    0.24
   0  -1  -8    6.12    0.24
   0   1  -9   37.01    0.75
   0   1  -9   37.36    0.73
   0  -1  -9   36.08    0.68
   0  -1  -9   36.17    0.70
   0   1 -10   12.97    0.42
   0   1 -10   12.15    0.43
   0  -1 -10   12.15    0.38
   0  -1 -10   11.88    0.40
   0   1 -11   77.60    1.31
   0   1 -11   76.08    1.26
   0  -1 -11   75.42    1.24
   0   1 -12    2.48    0.23
   0   1 -12    2.39    0.26
   0  -1 -12    2.46    0.24
   0   1 -13   17.93    0.61
   0  -1 -13   17.02    0.55
   0   2   0    0.16    0.05
   0  -2   0    0.13    0.04
   0   2   1    5.88    0.21
   0   2  -1    5.88    0.19
   0  -2  -1    5.78    0.17
   0  -2   1    5.96    0.20
   0   2  -2   31.08    0.51
   0   2  -2   31.78    0.42
   0  -2   2   32.16    0.53
   0   2   3   45.31    0.57
   0   2   3   43.63    0.56
   0   2  -3   44.72    0.60
   0  -2   3   43.95    0.66
   0   2   4  318.60    3.52
   0   2  -4  318.43    3.56
   0   2  -4  320.00    3.57
   0   2   4  324.27    3.53
   0  -2   4  318.96    3.74
   0  -2  -4  321.85    3.49
   0  -2  -4  324.75    3.61
   0   2  -5   32.57    0.56
   0   2  -5   32.33    0.55
   0   2   5   32.27    0.52
   0  -2   5   32.63    0.54
   0  -2  -5   33.09    0.48
   0   2  -6   67.85    1.01
   0   2   6   68.38    0.96
   0   2  -6   69.16    0.99
   0  -2  -6   69.07    0.90
   0  -2  -6   70.55    0.92
   0   2  -7   14.48    0.40
   0   2  -7   14.20    0.38
   0  -2  -7   13.96    0.33
   0  -2  -7   14.05    0.32
   0   2  -8    1.66    0.16
   0   2  -8    1.48    0.16
   0  -2  -8    1.28    0.13
   0  -2  -8    1.48    0.12
   0   2  -9   33.85    0.70
   0   2  -9   33.15    0.72
   0  -2  -9   33.37    0.63
   0   2 -10    2.16    0.22
   0   2 -10    1.96    0.21
   0  -2 -10    2.35    0.19
   0   2 -11   10.73    0.42
   0   2 -11   11.02    0.45
   0  -2 -11   10.26    0.37
   0   2 -12   13.69    0.49
   0   2 -12   13.67    0.53
   0  -2 -12   13.15    0.44
   0   2 -13    6.29    0.36
   0   2 -13    7.15    0.43
   0   3   0   -0.12    0.04
   0  -3   0    0.12    0.06
   0   3   1    0.07    0.06
   0   3  -1    0.25    0.07
   0  -3  -1    0.12    0.05
   0  -3   1    0.13    0.05
   0  -3   1    0.25    0.07
   0   3  -2    0.61    0.06
   0   3  -2    0.88    0.11
   0   3  -2    0.96    0.06
   0   3   3    7.12    0.14
   0   3   3    7.26    0.14
   0   3  -3    7.05    0.18
   0   3  -3    7.43    0.25
   0  -3   3    7.16    0.26
   0   3   4   32.91    0.48
   0   3   4   31.88    0.47
   0   3  -4   31.96    0.53
   0   3  -4   32.11    0.52
   0  -3   4   32.28    0.61
   0  -3   4   33.35    0.44
   0   3  -5    2.91    0.15
   0   3  -5    2.75    0.15
   0   3   5    2.85    0.13
   0  -3   5    2.78    0.17
   0  -3   5    2.16    0.10
   0   3   6   17.53    0.38
   0   3  -6   17.44    0.42
   0   3  -6   17.47    0.41
   0  -3   6   17.23    0.36
   0  -3   6   17.61    0.42
   0   3  -7   14.62    0.40
   0   3   7   13.85    0.40
   0   3  -7   14.40    0.39
   0  -3   7   14.12    0.37
   0  -3  -7   13.98    0.25
   0   3  -8   12.98    0.41
   0   3  -8   13.88    0.41
   0  -3  -8   13.27    0.29
   0  -3   8   12.93    0.36
   0   3  -9    8.86    0.36
   0   3  -9    8.47    0.34
   0  -3   9    8.21    0.29
   0  -3  -9    9.18    0.26
   0   3 -10   16.39    0.50
   0   3 -10   15.34    0.50
   0   3 -11    0.20    0.11
   0   3 -11    0.25    0.11
   0   3 -12    4.61    0.35
   0   3 -12    3.99    0.32
   0   4   0   29.32    0.66
   0  -4   0   28.46    0.58
   0   4   1    5.76    0.34
   0   4  -1    5.67    0.27
   0  -4  -1    5.96    0.24
   0  -4   1    5.62    0.24
   0   4  -2   98.65    1.44
   0  -4   2   99.48    1.48
   0   4  -3   21.76    0.36
   0   4  -3   21.23    0.51
   0  -4   3   21.50    0.51
   0  -4   3   21.31    0.54
   0   4   4  129.10    1.50
   0   4  -4  130.82    1.58
   0   4   4  132.42    1.51
   0  -4   4  128.68    1.78
   0  -4   4  128.86    1.81
   0   4  -5    0.87    0.10
   0   4  -5    1.11    0.13
   0   4   5    0.94    0.10
   0  -4   5    1.15    0.15
   0   4  -6   77.70    1.13
   0   4  -6   79.01    1.14
   0  -4   6   78.31    1.23
   0   4  -7    0.22    0.07
   0   4  -7    0.06    0.07
   0  -4   7    0.01    0.07
   0   4  -8   40.10    0.80
   0   4  -8   40.63    0.78
   0  -4   8   40.65    0.79
   0   4  -9    5.38    0.31
   0   4  -9    5.80    0.30
   0   4 -10   15.14    0.51
   0   4 -10   15.42    0.50
   0   4 -11    6.77    0.39
   0   4 -11    6.72    0.36
   0   4 -12   21.46    0.68
   0   4 -12   22.17    0.67
   0  -5   0    0.02    0.08
   0  -5  -1  128.52    1.78
   0  -5   1  127.75    1.79
   0  -5   2    0.37    0.11
   0   5  -3  114.73    1.37
   0  -5   3  113.60    1.67
   0   5  -4    0.98    0.11
   0  -5   4    1.12    0.17
   0   5  -5  130.29    1.67
   0   5  -5  130.86    1.65
   0  -5   5  131.38    1.92
   0  -5   5  128.62    1.91
   0   5  -6    1.36    0.15
   0   5  -6    1.36    0.15
   0  -5   6    1.06    0.17
   0  -5   6    1.48    0.18
   0   5  -7   57.09    0.95
   0   5  -7   57.60    0.98
   0  -5   7   56.35    1.06
   0  -5   7   56.34    1.13
   0   5  -8    0.99    0.14
   0   5  -8    1.04    0.16
   0   5  -9   29.92    0.70
   0   5  -9   30.41    0.73
   0   5 -10    5.57    0.34
   0   5 -10    5.55    0.33
   0   5 -11   49.20    1.05
   0   5 -11   46.95    1.01
   0  -6   0  124.01    1.83
   0  -6   1   14.91    0.49
   0  -6  -1   14.70    0.48
   0  -6   2   40.59    0.88
   0   6  -3    0.68    0.08
   0  -6   3    0.95    0.18
   0   6  -4   61.20    0.87
   0  -6   4   57.78    1.14
   0   6  -5    0.42    0.09
   0   6  -5    0.45    0.09
   0  -6   5    0.48    0.15
   0   6  -6   63.00    1.00
   0   6  -6   62.20    1.01
   0  -6   6   61.40    1.24
   0   6  -7    0.24    0.09
   0   6  -7    0.12    0.09
   0  -6   7    0.37    0.15
   0   6  -8   34.71    0.75
   0   6  -8   34.77    0.77
   0  -6   8   35.14    0.94
   0   6  -9    0.08    0.09
   0   6  -9    0.37    0.11
   0  -6   9    0.11    0.14
   0  -7   0    0.03    0.10
   0  -7   1   23.76    0.69
   0  -7   2    0.70    0.17
   0   7  -3   12.65    0.31
   0  -7   3   12.65    0.52
   0   7  -4    4.16    0.20
   0  -7   4    4.52    0.34
   0   7  -5   13.25    0.38
   0  -7   5   14.80    0.58
   0   7  -6    0.22    0.09
   0  -7   6    0.24    0.15
   0   7  -7   22.57    0.57
   0   7  -7   22.66    0.61
   0  -7   7   21.79    0.76
   0  -7   8    5.15    0.41
   0  -8   0    2.97    0.29
   0  -8   1    0.56    0.17
   0  -8   2    0.78    0.18
   0   8  -3    0.20    0.07
   0   8  -4    1.01    0.12
   0  -8   4    1.33    0.26
   0   8  -5    0.65    0.11
   0  -8   5    0.90    0.22
   1   0 -13    0.01    0.09
   1   0 -12   59.14    1.11
   1   0 -11    0.01    0.06
   1   0 -11    0.05    0.08
   1   0 -10   20.35    0.52
   1   0 -10   20.08    0.54
   1   0  -9    0.04    0.07
   1   0  -9   -0.02    0.05
   1   0  -8   99.02    1.36
   1   0  -8   96.79    1.38
   1   0  -7    0.00    0.05
   1   0  -7    0.11    0.05
   1   0  -6  122.16    1.54
   1   0  -6  118.54    1.51
   1   0  -5    0.04    0.03
   1   0  -5    0.01    0.03
  -1   0   4   13.76    0.28
  -1   0   4   13.29    0.27
   1   0  -4   13.81    0.28
   1   0  -4   13.26    0.27
  -1   0   2  601.71    6.70
   1   0  -2  588.21    6.69
  -1   0   2  584.53    6.64
   1   0  -2  587.11    6.67
   1   0  -1    0.42    0.02
  -1   0   0  143.24    1.66
   1   0   0  142.24    1.67
   1   0   1   -0.28    0.02
  -1   0  -1   -0.34    0.02
   1   0   1   -0.27    0.02
   1   0   2  193.29    2.20
  -1   0  -2  189.88    2.33
   1   0   2  190.49    2.16
  -1   0  -2  187.06    2.16
   1   0   3   -0.13    0.02
  -1   0  -3   -0.09    0.03
  -1   0  -3   -0.08    0.03
   1   0   3   -0.16    0.02
  -1   0  -4  108.64    1.33
  -1   0  -4  110.76    1.34
  -1   0  -5    0.54    0.08
  -1   0  -6   33.99    0.59
  -1   0  -6   33.43    0.58
  -1   0  -7    0.07    0.06
  -1   0  -7   -0.10    0.05
  -1   0  -8   31.45    0.64
  -1   0  -8   32.36    0.62
  -1   0  -9    0.09    0.07
  -1   0  -9   -0.04    0.06
  -1   0 -10    5.53    0.29
  -1   0 -10    5.57    0.28
  -1   0 -11    0.04    0.08
  -1   0 -11    0.00    0.06
  -1   0 -12    1.26    0.17
  -1   0 -13   -0.18    0.09
   1   1 -13   22.01    0.67
   1  -1 -13   21.78    0.62
   1   1 -12    0.21    0.09
   1   1 -12    0.27    0.12
   1  -1 -12    0.30    0.10
   1   1 -11   28.16    0.70
   1   1 -11   28.86    0.68
   1  -1 -11   28.60    0.66
   1   1 -10   20.84    0.56
   1   1 -10   21.38    0.55
   1  -1 -10   20.60    0.50
   1  -1 -10   19.91    0.52
   1   1  -9   59.20    1.01
   1   1  -9   59.99    0.99
   1  -1  -9   58.09    0.96
   1  -1  -9   59.25    0.94
   1   1  -8   65.17    1.04
   1   1  -8   65.14    1.01
   1  -1  -8   65.30    0.99
   1  -1  -8   65.09    0.97
   1   1  -7   39.27    0.71
   1   1  -7   40.49    0.70
   1  -1  -7   40.77    0.66
   1  -1  -7   40.30    0.67
   1   1  -6   30.15    0.54
   1   1  -6   30.13    0.55
   1  -1  -6   30.07    0.51
   1  -1  -6   30.66    0.52
  -1   1   5   38.50    0.59
   1   1  -5   38.72    0.61
   1   1  -5   39.05    0.62
   1  -1  -5   39.12    0.58
   1  -1  -5   39.92    0.59
   1   1  -4    8.02    0.21
  -1   1   4    8.42    0.20
   1   1  -4    7.93    0.21
  -1   1   4    8.24    0.20
   1  -1  -4    8.32    0.19
   1  -1  -4    8.39    0.19
  -1   1   3    4.19    0.12
  -1   1   3    4.22    0.12
   1   1  -3    4.18    0.13
   1   1  -3    4.28    0.14
  -1  -1   3    4.30    0.10
   1  -1  -3    4.16    0.11
   1  -1  -3    4.20    0.11
   1   1  -2   14.57    0.24
  -1   1   2   14.85    0.29
  -1   1   2   15.33    0.22
  -1   1   2   15.33    0.22
   1   1  -2   14.76    0.22
   1  -1  -2   15.19    0.21
  -1  -1   2   14.71    0.23
  -1  -1   2   15.04    0.23
  -1  -1   2   14.97    0.23
  -1   1   1  220.67    2.38
  -1   1   1  215.08    2.82
   1   1  -1  217.74    2.48
   1   1  -1  217.21    2.72
   1   1  -1  211.53    2.47
   1  -1  -1  217.10    2.65
  -1  -1   1  220.41    2.46
  -1   1   0  318.80    3.79
   1   1   0  312.88    3.65
   1  -1   0  308.51    3.69
  -1  -1   0  315.76    3.64
   1  -1   0  307.64    4.01
  -1   1  -1   71.56    0.81
   1   1   1   71.71    0.80
   1   1   1   72.20    0.80
   1   1   1   70.85    0.82
  -1   1  -1   73.07    0.81
   1  -1   1   72.70    0.80
   1  -1   1   71.70    0.89
  -1   1  -2  129.09    1.46
  -1   1  -2  126.78    1.45
   1   1   2  127.99    1.44
   1   1   2  128.76    1.44
   1  -1   2  130.74    1.44
  -1  -1  -2  129.99    1.48
   1  -1   2  129.00    1.45
  -1  -1  -2  129.33    1.46
  -1  -1  -2  127.04    1.42
  -1   1  -3  125.73    1.48
  -1   1  -3  127.28    1.50
   1   1   3  128.55    1.48
   1   1   3  126.72    1.47
  -1  -1  -3  126.48    1.45
  -1  -1  -3  128.69    1.47
   1  -1   3  130.45    1.48
  -1   1  -4    8.75    0.22
   1   1   4    9.26    0.22
  -1  -1  -4    9.18    0.21
  -1  -1  -4    8.70    0.20
  -1   1  -5   59.97    0.87
   1   1   5   60.60    0.84
  -1   1  -5   60.00    0.85
  -1  -1  -5   60.90    0.84
  -1  -1  -5   62.59    0.83
  -1   1  -6    0.68    0.09
  -1   1  -6    0.58    0.08
  -1  -1  -6    0.56    0.08
  -1  -1  -6    0.67    0.08
  -1   1  -7   16.72    0.41
  -1   1  -7   16.14    0.42
  -1  -1  -7   15.70    0.38
  -1  -1  -7   16.75    0.38
  -1   1  -8   91.77    1.31
  -1   1  -8   90.55    1.34
  -1  -1  -8   91.92    1.27
  -1  -1  -8   91.48    1.29
  -1   1  -9   22.03    0.56
  -1   1  -9   22.77    0.54
  -1  -1  -9   22.17    0.51
  -1  -1  -9   21.84    0.52
  -1   1 -10   74.53    1.24
  -1   1 -10   76.47    1.22
  -1  -1 -10   75.04    1.20
  -1  -1 -10   74.11    1.16
  -1   1 -11    0.41    0.12
  -1   1 -11    0.45    0.11
  -1  -1 -11    0.44    0.11
  -1   1 -12   10.51    0.45
  -1   1 -12   10.35    0.42
  -1  -1 -12    9.72    0.41
  -1   1 -13    0.11    0.11
  -1  -1 -13    0.11    0.11
   1   2 -13   16.93    0.57
   1   2 -13   15.45    0.59
   1   2 -12   12.06    0.50
   1   2 -12   13.26    0.48
   1  -2 -12   12.33    0.42
   1   2 -11   15.69    0.53
   1   2 -11   16.45    0.51
   1  -2 -11   15.99    0.45
   1   2 -10    5.01    0.29
   1   2 -10    4.65    0.27
   1  -2 -10    4.69    0.24
   1   2  -9   22.60    0.55
   1   2  -9   22.85    0.58
  -1  -2   9   22.48    0.43
   1  -2  -9   22.56    0.49
   1   2  -8   11.10    0.35
   1   2  -8   10.81    0.36
  -1  -2   8   11.02    0.27
   1  -2  -8   11.27    0.31
   1  -2  -8   11.41    0.30
   1   2  -7   70.36    1.08
   1   2  -7   71.31    1.06
  -1  -2   7   70.87    0.95
   1  -2  -7   71.49    0.96
   1  -2  -7   72.25    0.98
   1   2  -6   -0.01    0.04
  -1   2   6   -0.02    0.03
   1   2  -6    0.01    0.05
   1  -2  -6   -0.01    0.03
  -1  -2   6    0.11    0.04
   1  -2  -6   -0.02    0.03
   1   2  -5   38.58    0.62
  -1   2   5   38.95    0.59
   1   2  -5   39.26    0.64
   1  -2  -5   39.59    0.54
  -1  -2   5   39.50    0.58
  -1   2   4   20.43    0.34
   1   2  -4   20.16    0.37
  -1   2   4   20.72    0.35
   1  -2  -4   21.02    0.29
  -1  -2   4   20.78    0.37
  -1  -2   4   21.27    0.36
  -1   2   3  203.79    2.46
  -1   2   3  207.86    2.23
   1   2  -3  201.84    2.30
   1   2  -3  203.66    2.28
  -1   2   3  200.38    2.23
  -1  -2   3  202.26    2.33
   1   2  -2    0.07    0.02
   1   2  -2    0.01    0.03
   1   2  -2    0.06    0.02
  -1   2   2    0.06    0.04
  -1  -2   2    0.01    0.03
   1   2  -1  102.49    1.30
  -1  -2   1  103.40    1.25
   1  -2  -1  106.03    1.27
   1  -2  -1  102.61    1.35
  -1   2   0   46.74    0.72
   1   2   0   47.89    0.65
  -1  -2   0   48.40    0.65
   1  -2   0   47.37    0.67
   1  -2   0   47.45    0.73
  -1   2  -1  208.05    2.44
   1  -2   1  211.57    2.40
   1  -2   1  211.42    2.46
   1   2   2  123.30    1.40
  -1   2  -2  127.05    1.41
   1   2   2  122.78    1.38
   1   2   2  123.51    1.37
  -1   2  -2  125.42    1.40
   1  -2   2  123.92    1.55
  -1   2  -3  346.21    3.90
   1   2   3  340.89    3.75
  -1   2  -3  343.25    3.95
   1   2   3  342.94    3.93
   1  -2   3  343.24    4.45
   1   2   4   28.19    0.45
   1   2   4   29.23    0.46
  -1   2  -4   28.76    0.48
  -1   2  -4   28.40    0.47
   1  -2   4   29.81    0.52
  -1  -2  -4   28.90    0.41
  -1  -2  -4   28.99    0.40
  -1   2  -5  141.27    1.74
  -1   2  -5  140.97    1.76
   1   2   5  143.78    1.71
  -1  -2  -5  144.94    1.67
   1   2   6   17.42    0.38
  -1   2  -6   16.82    0.39
  -1   2  -6   17.02    0.41
  -1  -2  -6   17.29    0.35
  -1  -2  -6   16.93    0.33
  -1   2  -7  191.18    2.39
  -1   2  -7  191.88    2.36
  -1  -2  -7  187.51    2.25
  -1  -2  -7  196.36    2.28
  -1   2  -8    0.05    0.06
  -1   2  -8    0.02    0.06
  -1  -2  -8    0.05    0.05
  -1  -2  -8    0.16    0.06
  -1   2  -9   72.80    1.16
  -1   2  -9   70.47    1.18
  -1  -2  -9   71.73    1.08
  -1   2 -10    0.33    0.11
  -1   2 -10    0.19    0.09
  -1  -2 -10    0.32    0.10
  -1   2 -11   48.80    0.96
  -1   2 -11   47.59    0.99
  -1  -2 -11   47.73    0.88
  -1   2 -12    1.46    0.19
  -1   2 -12    1.40    0.20
  -1  -2 -12    1.26    0.17
  -1   2 -13   49.66    1.06
  -1   2 -13   51.40    1.11
   1   3 -12   17.59    0.58
   1   3 -12   18.75    0.62
   1   3 -11   -0.10    0.07
   1   3 -11    0.10    0.10
   1   3 -10   26.59    0.64
   1   3 -10   26.23    0.67
   1   3  -9    7.43    0.32
   1   3  -9    7.32    0.33
   1  -3  -9    7.62    0.23
   1   3  -8   38.54    0.76
   1   3  -8   38.29    0.73
  -1  -3   8   38.64    0.69
  -1  -3   8   37.61    0.65
  -1   3   7   12.31    0.33
   1   3  -7   12.42    0.37
   1   3  -7   12.46    0.36
  -1  -3   7   12.69    0.33
  -1  -3   7   12.29    0.32
  -1   3   6   83.73    1.11
   1   3  -6   83.25    1.18
   1   3  -6   82.93    1.16
  -1  -3   6   84.89    1.10
  -1  -3   6   84.53    1.17
  -1   3   5    5.53    0.17
  -1   3   5    5.70    0.28
   1   3  -5    5.63    0.21
   1   3  -5    5.54    0.20
  -1  -3   5    5.45    0.22
  -1   3   4  246.37    3.06
   1   3  -4  240.82    2.76
  -1   3   4  247.49    2.70
  -1   3   4  239.56    2.69
  -1  -3   4  239.31    2.87
  -1  -3   4  250.94    2.67
   1   3  -3    1.95    0.13
  -1   3   3    2.05    0.17
   1   3  -3    1.95    0.10
  -1  -3   3    2.00    0.14
   1   3  -2  134.71    1.52
  -1   3   2  136.12    1.83
   1   3  -2  135.26    1.73
   1   3  -2  136.48    1.52
  -1  -3   2  135.07    1.69
   1   3  -1    8.91    0.29
  -1   3   1    8.85    0.31
   1  -3  -1    9.00    0.26
  -1  -3   1    8.44    0.25
  -1   3   0   54.91    0.90
   1   3   0   56.38    0.91
  -1  -3   0   56.34    0.82
   1  -3   0   56.68    0.84
   1  -3   0   54.78    0.92
   1   3   1   22.73    0.52
  -1   3  -1   22.11    0.49
  -1  -3  -1   22.55    0.43
  -1   3  -2  229.26    2.55
  -1   3  -2  230.76    2.75
   1  -3   2  235.11    2.81
   1  -3   2  229.35    2.72
  -1   3  -3   -0.02    0.03
   1   3   3    0.02    0.03
   1   3   3    0.01    0.03
   1   3   3    0.06    0.03
  -1   3  -3   -0.02    0.03
   1  -3   3    0.09    0.06
   1  -3   3   -0.01    0.05
   1   3   4  227.28    2.58
  -1   3  -4  229.33    2.63
  -1   3  -4  230.34    2.65
   1   3   4  230.61    2.59
   1  -3   4  238.84    2.53
   1  -3   4  229.75    2.79
  -1   3  -5    0.98    0.11
   1   3   5    1.00    0.09
  -1   3  -5    0.98    0.10
   1  -3   5    0.97    0.12
   1  -3   5    0.86    0.08
  -1   3  -6  180.83    2.19
  -1   3  -6  176.43    2.20
   1   3   6  176.67    2.13
   1  -3   6  180.61    2.26
  -1   3  -7    0.56    0.10
  -1   3  -7    0.63    0.10
  -1  -3  -7    0.76    0.07
  -1  -3  -7    0.81    0.08
   1  -3   7    0.92    0.13
  -1   3  -8   94.89    1.40
  -1   3  -8   96.34    1.39
  -1  -3  -8   93.62    1.20
   1  -3   8   91.70    1.36
  -1   3  -9    1.37    0.16
  -1   3  -9    1.07    0.15
   1  -3   9    1.31    0.15
  -1  -3  -9    1.34    0.12
  -1   3 -10   51.03    1.00
  -1   3 -10   53.66    1.00
  -1   3 -11    0.04    0.11
  -1   3 -11    0.17    0.10
  -1   3 -12   69.98    1.33
  -1   3 -12   68.82    1.28
   1   4 -12   12.69    0.53
   1   4 -12   12.30    0.50
   1   4 -11   18.62    0.60
   1   4 -11   18.63    0.58
   1   4 -10    8.87    0.40
   1   4 -10    9.04    0.38
   1   4  -9   43.68    0.89
   1   4  -9   45.99    0.88
   1   4  -8   19.10    0.50
   1   4  -8   18.35    0.50
  -1  -4   8   18.50    0.47
   1   4  -7   38.91    0.72
   1   4  -7   38.43    0.73
  -1  -4   7   38.45    0.73
   1   4  -6   32.42    0.62
   1   4  -6   33.49    0.61
  -1   4   6   33.26    0.62
  -1  -4   6   33.13    0.67
  -1   4   5   55.18    0.76
   1   4  -5   56.60    0.83
  -1  -4   5   55.33    0.94
  -1   4   4  110.34    1.27
   1   4  -4  108.49    1.50
  -1   4   4  107.23    1.26
   1   4  -4  107.99    1.35
  -1  -4   4  106.84    1.53
   1   4  -3  129.62    1.76
   1   4  -3  133.44    1.54
  -1  -4   3  130.31    1.76
   1   4  -2   27.76    0.40
   1   4  -2   28.61    0.62
   1   4  -2   28.19    0.40
  -1  -4   2   28.51    0.58
   1   4  -1   81.08    1.27
  -1  -4   1   81.18    1.18
   1  -4  -1   81.17    1.19
  -1   4   0    9.95    0.36
   1   4   0   10.14    0.37
   1  -4   0    9.69    0.31
  -1  -4   0    9.83    0.31
  -1   4  -1   72.17    1.17
   1   4   1   72.59    1.38
   1  -4   1   73.21    1.21
  -1  -4  -1   73.55    1.08
  -1   4  -2   45.76    0.84
  -1   4  -2   46.93    0.58
   1  -4   2   46.24    0.89
   1  -4   2   44.76    0.80
  -1   4  -3   45.67    0.63
   1  -4   3   46.08    0.88
   1  -4   3   45.21    0.82
   1   4   4   16.40    0.31
  -1   4  -4   16.76    0.35
   1   4   4   16.39    0.30
   1   4   4   17.14    0.31
  -1   4  -4   17.08    0.36
   1  -4   4   16.53    0.46
   1  -4   4   16.61    0.48
  -1   4  -5   69.00    1.00
  -1   4  -5   69.62    0.99
   1   4   5   68.85    0.93
   1  -4   5   70.52    1.17
  -1   4  -6    6.37    0.26
  -1   4  -6    6.36    0.25
   1  -4   6    6.59    0.30
  -1   4  -7   58.48    0.95
  -1   4  -7   58.17    0.97
   1  -4   7   57.70    1.03
  -1   4  -8    1.14    0.14
  -1   4  -8    1.68    0.18
   1  -4   8    1.45    0.17
  -1   4  -9   61.45    1.10
  -1   4  -9   60.57    1.07
  -1   4 -10    0.69    0.14
  -1   4 -10    0.54    0.12
  -1   4 -11   32.20    0.82
  -1   4 -11   33.08    0.80
  -1   4 -12    1.92    0.24
  -1   4 -12    1.76    0.22
   1   5 -11   35.92    0.88
   1   5 -11   35.86    0.85
   1   5 -10   11.19    0.44
   1   5 -10   11.12    0.46
   1   5  -9   13.33    0.47
   1   5  -9   13.38    0.46
   1   5  -8    7.42    0.32
   1   5  -8    6.96    0.33
   1   5  -7   25.38    0.59
   1   5  -7   25.73    0.57
  -1  -5   7   25.75    0.70
   1   5  -6    9.27    0.30
   1   5  -6    8.95    0.31
  -1  -5   6    9.25    0.40
   1   5  -5   44.06    0.72
  -1  -5   5   43.78    0.90
   1   5  -4    2.61    0.14
  -1  -5   4    2.64    0.21
   1   5  -3   74.45    0.95
  -1  -5   3   72.78    1.21
  -1  -5   2   39.88    0.79
  -1  -5   1   94.73    1.42
   1  -5  -1   96.18    1.43
   1  -5   0   11.59    0.39
  -1  -5   0   11.82    0.39
  -1  -5  -1    2.66    0.20
   1  -5   1    2.38    0.20
   1  -5   2   15.80    0.47
   1  -5   2   16.10    0.53
  -1   5  -3   10.46    0.24
   1  -5   3   10.09    0.42
   1  -5   3   10.33    0.38
   1   5   4    9.29    0.22
  -1   5  -4    8.96    0.26
   1   5   4    8.87    0.21
  -1   5  -4    9.23    0.26
   1  -5   4    9.16    0.40
  -1   5  -5    9.10    0.29
  -1   5  -5    9.29    0.29
   1  -5   5    9.47    0.41
   1  -5   5    9.55    0.40
  -1   5  -6    4.92    0.24
  -1   5  -6    4.74    0.23
   1  -5   6    4.69    0.29
   1  -5   6    5.16    0.31
  -1   5  -7    0.14    0.08
  -1   5  -7    0.18    0.08
   1  -5   7    0.17    0.11
   1  -5   7    0.20    0.11
  -1   5  -8   18.64    0.52
  -1   5  -8   18.38    0.53
   1  -5   8   18.55    0.65
  -1   5  -9    3.55    0.26
  -1   5  -9    3.57    0.28
  -1   5 -10    1.46    0.18
  -1   5 -10    1.33    0.19
  -1   5 -11    0.49    0.14
  -1  -6  10   17.63    0.70
   1   6  -9    0.29    0.11
   1   6  -9    0.40    0.11
  -1  -6   9    0.35    0.17
   1   6  -8   22.89    0.61
   1   6  -8   23.67    0.60
  -1  -6   8   23.36    0.75
   1   6  -7   -0.05    0.07
   1   6  -7   -0.02    0.07
  -1  -6   7    0.02    0.11
   1   6  -6   34.69    0.67
   1   6  -6   34.83    0.69
  -1  -6   6   34.84    0.87
   1   6  -5    0.47    0.08
  -1  -6   5    0.54    0.15
   1   6  -4    5.41    0.21
  -1  -6   4    5.24    0.32
   1   6  -3    3.47    0.15
  -1  -6   3    3.68    0.26
  -1  -6   2   25.59    0.67
   1  -6  -1   13.20    0.46
  -1  -6   1   13.93    0.47
   1  -6   0   19.18    0.57
  -1  -6   0   19.61    0.56
   1  -6   1    0.86    0.17
  -1  -6  -1    0.52    0.14
   1  -6   2    3.39    0.26
  -1   6  -3    4.03    0.16
   1  -6   3    4.66    0.30
  -1   6  -4    7.65    0.25
  -1   6  -4    7.13    0.25
   1  -6   4    8.03    0.39
  -1   6  -5    2.89    0.18
  -1   6  -5    2.84    0.18
   1  -6   5    2.63    0.26
  -1   6  -6    0.39    0.10
  -1   6  -6    0.27    0.09
   1  -6   6    0.50    0.15
   1  -6   6    0.69    0.17
  -1   6  -7    2.58    0.22
  -1   6  -7    2.41    0.21
   1  -6   7    2.78    0.26
   1  -6   7    2.52    0.28
  -1   6  -8    2.65    0.25
  -1   6  -8    2.17    0.22
   1  -6   8    2.25    0.31
  -1   6  -9    3.81    0.27
  -1   6  -9    3.96    0.29
   1  -6   9    3.76    0.35
   1   7  -8    8.73    0.38
   1   7  -8    8.68    0.39
  -1  -7   8    8.94    0.51
   1   7  -7   11.43    0.41
   1   7  -7   11.20    0.41
  -1  -7   7   11.24    0.54
   1   7  -6    3.41    0.23
  -1  -7   6    3.92    0.33
   1   7  -5    7.70    0.29
  -1  -7   5    7.97    0.43
   1   7  -4   15.39    0.37
  -1  -7   4   15.17    0.58
   1   7  -3    0.99    0.10
  -1  -7   3    1.22    0.22
  -1  -7   2   27.07    0.75
  -1  -7   1    1.16    0.20
   1  -7   0   29.74    0.78
  -1  -7   0   31.00    0.79
   1  -7   1    6.12    0.36
   1  -7   2   29.12    0.79
  -1   7  -3    1.63    0.14
   1  -7   3    2.04    0.28
  -1   7  -4   33.44    0.60
   1  -7   4   33.50    0.89
   1  -7   5    0.65    0.19
  -1   7  -6   15.85    0.45
   1  -7   6   15.80    0.62
  -1   7  -7    0.22    0.10
  -1   7  -7    0.16    0.09
   1  -7   7    0.10    0.14
   1   8  -5   15.29    0.43
  -1  -8   5   15.11    0.63
   1   8  -4    0.33    0.08
  -1  -8   4    0.43    0.17
   1   8  -3   28.78    0.53
  -1  -8   3   29.13    0.85
  -1  -8   2    3.12    0.30
  -1  -8   1   28.18    0.81
  -1  -8   0    0.04    0.12
   1  -8   0    0.16    0.14
   1  -8   1   31.85    0.89
   1  -8   2    0.08    0.14
  -1   8  -3   45.26    0.71
   1  -8   3   44.11    1.10
  -1   8  -4    0.04    0.07
   1  -8   4    0.19    0.16
   1  -8   5   18.70    0.72
   2   0 -13    0.02    0.09
   2   0 -11    0.07    0.08
   2   0 -11   -0.09    0.05
   2   0 -10   19.67    0.51
   2   0 -10   19.06    0.52
   2   0  -9   -0.03    0.05
   2   0  -9    0.03    0.06
   2   0  -8    4.99    0.24
   2   0  -8    4.86    0.23
   2   0  -7    0.18    0.06
   2   0  -7   -0.07    0.03
   2   0  -6   22.23    0.44
   2   0  -6   22.39    0.45
   2   0  -5   -0.01    0.03
   2   0  -5   -0.04    0.03
   2   0  -4  236.40    2.65
   2   0  -4  236.22    2.64
  -2   0   4  232.19    2.63
   2   0  -3   -0.24    0.02
   2   0  -3   -0.21    0.03
  -2   0   3   -0.18    0.03
   2   0  -2    4.68    0.10
   2   0  -2    4.65    0.12
  -2   0   2    4.70    0.12
  -2   0   1    0.00    0.01
  -2   0   1    0.01    0.01
   2   0  -1    0.03    0.01
   2   0  -1    0.02    0.01
   2   0  -1    0.03    0.01
   2   0   0  532.10    5.90
   2   0   0  516.40    5.93
  -2   0   0  522.02    5.87
  -2   0   0  527.98    5.90
  -2   0   0  536.86    5.97
   2   0   0  521.46    5.90
  -2   0  -1    0.02    0.02
  -2   0  -1   -0.05    0.01
   2   0   1   -0.05    0.01
  -2   0  -1   -0.03    0.02
   2   0   1   -0.04    0.02
  -2   0  -2  336.55    3.85
  -2   0  -2  329.32    3.80
   2   0   2  329.77    4.02
   2   0   3   -0.03    0.02
  -2   0  -3    0.01    0.02
   2   0   3    0.08    0.03
  -2   0  -3    0.00    0.02
  -2   0  -4  266.97    3.01
  -2   0  -4  267.35    3.00
  -2   0  -5    0.04    0.03
  -2   0  -5    0.00    0.03
  -2   0  -6  134.86    1.72
  -2   0  -6  137.44    1.71
  -2   0  -7   -0.04    0.05
  -2   0  -7   -0.04    0.05
  -2   0  -8   48.06    0.81
  -2   0  -8   46.38    0.83
  -2   0  -9   -0.02    0.06
  -2   0  -9    0.00    0.06
  -2   0 -10   61.79    1.05
  -2   0 -10   60.47    1.07
  -2   0 -11    0.14    0.10
  -2   0 -11   -0.06    0.07
  -2   0 -12   33.19    0.80
  -2   0 -13   -0.13    0.10
   2   1 -13    0.70    0.15
   2  -1 -13    0.43    0.13
   2   1 -12   21.92    0.64
   2   1 -12   22.90    0.62
   2  -1 -12   21.94    0.59
   2   1 -11    5.79    0.33
   2   1 -11    5.78    0.30
   2  -1 -11    5.13    0.29
   2   1 -10   16.52    0.47
   2   1 -10   15.07    0.48
   2  -1 -10   15.08    0.44
   2  -1 -10   15.60    0.43
   2   1  -9    4.30    0.24
   2   1  -9    4.48    0.26
   2  -1  -9    4.54    0.22
   2  -1  -9    4.59    0.24
   2   1  -8   61.06    0.96
   2   1  -8   58.93    0.98
   2  -1  -8   60.37    0.91
   2  -1  -8   60.58    0.94
   2   1  -7   15.12    0.39
   2   1  -7   14.87    0.38
   2  -1  -7   14.63    0.36
   2  -1  -7   14.82    0.35
   2   1  -6   15.41    0.36
   2   1  -6   15.61    0.37
   2  -1  -6   15.63    0.34
   2  -1  -6   15.37    0.33
   2   1  -5   51.77    0.76
  -2   1   5   52.22    0.74
   2   1  -5   52.32    0.78
   2  -1  -5   53.02    0.73
   2  -1  -5   53.21    0.74
   2   1  -4    9.87    0.23
   2   1  -4    9.72    0.24
  -2   1   4    9.18    0.25
  -2   1   4   10.01    0.23
  -2   1   4    9.69    0.22
   2  -1  -4   10.14    0.22
   2  -1  -4   10.25    0.21
  -2   1   3  293.21    3.32
   2   1  -3  294.21    3.35
  -2   1   3  299.81    3.23
  -2   1   3  294.16    3.30
   2  -1  -3  303.39    3.43
   2  -1  -3  292.82    3.28
  -2  -1   3  291.77    3.29
  -2   1   2  261.10    3.06
   2   1  -2  262.46    3.05
  -2   1   2  272.20    2.95
  -2   1   2  258.44    2.97
   2   1  -2  260.27    2.88
   2  -1  -2  273.35    3.01
  -2  -1   2  264.63    3.02
   2  -1  -2  261.07    3.26
   2  -1  -2  271.24    3.03
  -2  -1   2  260.59    3.06
  -2   1   1  100.70    1.09
   2   1  -1   99.32    1.12
  -2   1   1   98.50    1.09
   2   1  -1   98.56    1.11
  -2   1   1  101.12    1.15
  -2   1   1   96.82    1.19
  -2  -1   1   98.27    1.11
   2  -1  -1   98.29    1.20
  -2  -1   1   99.98    1.11
  -2   1   0    3.55    0.08
   2   1   0    3.58    0.08
   2   1   0    3.67    0.08
   2   1   0    3.68    0.08
  -2   1   0    3.63    0.08
  -2   1   0    3.67    0.10
   2  -1   0    3.61    0.10
   2  -1   0    3.56    0.13
  -2  -1   0    3.63    0.08
  -2  -1   0    3.57    0.08
  -2   1  -1  239.59    2.71
   2   1   1  231.89    2.79
  -2   1  -1  233.68    2.75
   2   1   1  233.78    2.80
   2   1   1  235.56    2.72
  -2  -1  -1  236.89    2.75
   2  -1   1  237.76    2.68
   2  -1   1  241.07    2.78
  -2  -1  -1  237.18    2.78
  -2  -1  -1  231.12    2.67
   2   1   2   30.04    0.42
  -2   1  -2   30.55    0.43
   2   1   2   29.63    0.42
   2   1   2   30.64    0.42
  -2   1  -2   29.85    0.43
  -2  -1  -2   31.05    0.41
  -2  -1  -2   30.05    0.42
   2  -1   2   30.38    0.42
  -2  -1  -2   29.80    0.41
   2  -1   2   30.35    0.42
  -2   1  -3  153.39    1.77
  -2   1  -3  150.81    1.76
   2   1   3  151.46    1.74
   2   1   3  152.42    1.75
   2  -1   3  155.68    1.75
  -2  -1  -3  151.02    1.74
  -2  -1  -3  149.78    1.73
  -2   1  -4   20.91    0.39
  -2   1  -4   21.01    0.39
   2   1   4   20.85    0.37
  -2  -1  -4   21.60    0.38
  -2  -1  -4   20.84    0.36
  -2   1  -5   57.37    0.83
  -2   1  -5   57.89    0.84
  -2  -1  -5   58.03    0.82
  -2  -1  -5   55.99    0.79
  -2   1  -6   18.66    0.42
  -2   1  -6   19.45    0.43
  -2  -1  -6   19.81    0.40
  -2  -1  -6   19.84    0.41
  -2   1  -7  102.13    1.42
  -2   1  -7  103.03    1.40
  -2  -1  -7  102.99    1.36
  -2  -1  -7  100.97    1.38
  -2   1  -8   78.15    1.18
  -2   1  -8   78.88    1.21
  -2  -1  -8   78.10    1.16
  -2  -1  -8   79.03    1.14
  -2   1  -9   15.03    0.46
  -2   1  -9   15.80    0.45
  -2  -1  -9   15.14    0.44
  -2  -1  -9   14.95    0.41
  -2   1 -10    1.07    0.16
  -2   1 -10    1.72    0.19
  -2  -1 -10    1.17    0.15
  -2  -1 -10    1.27    0.15
  -2   1 -11   37.58    0.81
  -2   1 -11   36.64    0.83
  -2  -1 -11   36.72    0.79
  -2   1 -12    0.76    0.16
  -2   1 -12    0.75    0.15
  -2  -1 -12    0.81    0.15
  -2   1 -13   19.94    0.65
  -2  -1 -13   19.79    0.61
   2   2 -13   27.44    0.74
   2   2 -13   27.08    0.77
   2   2 -12    0.10    0.09
   2   2 -12    0.11    0.11
   2  -2 -12    0.05    0.09
   2   2 -11   23.42    0.64
   2   2 -11   23.44    0.62
   2  -2 -11   21.88    0.54
   2   2 -10   -0.02    0.08
   2   2 -10   -0.14    0.05
   2  -2 -10    0.00    0.06
   2   2  -9  105.44    1.56
   2   2  -9  107.48    1.53
   2  -2  -9  105.40    1.43
  -2   2   8    5.59    0.28
   2   2  -8    5.51    0.25
   2   2  -8    5.65    0.26
   2  -2  -8    5.70    0.21
   2  -2  -8    5.69    0.22
  -2   2   7   87.31    1.31
   2   2  -7   84.60    1.21
   2   2  -7   84.22    1.23
   2  -2  -7   85.83    1.12
   2  -2  -7   83.87    1.10
  -2   2   6    2.68    0.14
  -2   2   6    2.98    0.19
   2   2  -6    2.98    0.16
   2   2  -6    2.90    0.17
   2  -2  -6    3.02    0.13
   2   2  -5  129.81    1.61
   2   2  -5  127.78    1.59
  -2   2   5  130.51    1.72
  -2   2   5  127.07    1.54
  -2  -2   5  126.83    1.56
   2  -2  -5  127.31    1.48
   2  -2  -5  131.67    1.49
  -2  -2   5  126.91    1.50
  -2   2   4   26.96    0.42
  -2   2   4   27.29    0.43
  -2   2   4   27.37    0.55
   2   2  -4   27.10    0.45
  -2  -2   4   27.95    0.44
  -2   2   3   70.56    0.85
   2   2  -3   70.43    0.91
  -2   2   3   71.62    1.05
  -2   2   3   74.00    0.86
   2   2  -3   70.98    0.90
  -2  -2   3   72.94    0.88
  -2   2   2   74.64    1.06
   2   2  -2   74.63    0.89
   2   2  -2   73.43    0.89
   2   2  -2   74.28    0.97
  -2  -2   2   75.53    0.85
   2  -2  -2   72.95    1.06
   2   2  -1  166.21    1.86
  -2   2   1  167.58    2.04
   2   2  -1  169.61    1.85
  -2  -2   1  168.79    1.93
   2  -2  -1  171.20    1.97
   2  -2  -1  169.43    2.07
   2   2   0   99.44    1.19
  -2   2   0   97.97    1.29
   2   2   0   99.70    1.09
   2  -2   0   99.80    1.31
  -2  -2   0  100.67    1.20
   2   2   1  361.65    4.08
  -2   2  -1  360.87    4.08
   2   2   1  366.48    4.14
  -2   2  -1  369.17    4.13
   2   2   1  375.71    4.01
   2   2   1  365.80    4.14
   2  -2   1  368.85    4.42
   2  -2   1  358.20    4.50
   2   2   2   58.17    0.72
  -2   2  -2   59.69    0.74
   2   2   2   58.97    0.72
   2   2   2   58.25    0.72
  -2   2  -2   60.02    0.74
   2  -2   2   59.59    0.87
  -2   2  -3   67.91    0.88
   2   2   3   68.25    0.86
   2   2   3   68.20    0.85
   2   2   3   68.88    0.86
  -2   2  -3   67.65    0.88
  -2  -2  -3   68.46    0.81
  -2  -2  -3   69.54    0.80
  -2   2  -4   40.73    0.62
   2   2   4   40.82    0.60
  -2   2  -4   41.17    0.63
  -2  -2  -4   41.27    0.57
   2   2   5   23.55    0.44
  -2   2  -5   24.59    0.48
  -2   2  -5   24.39    0.47
  -2  -2  -5   24.05    0.40
  -2  -2  -5   25.12    0.42
  -2   2  -6   14.11    0.37
  -2   2  -6   13.98    0.36
  -2  -2  -6   14.62    0.33
  -2  -2  -6   14.03    0.31
  -2   2  -7   16.80    0.42
  -2   2  -7   17.31    0.44
  -2  -2  -7   16.48    0.36
  -2  -2  -7   16.88    0.38
  -2   2  -8   19.05    0.50
  -2   2  -8   18.09    0.48
  -2  -2  -8   18.95    0.43
  -2  -2  -8   18.38    0.41
  -2   2  -9   34.96    0.75
  -2   2  -9   35.18    0.73
  -2  -2  -9   34.54    0.67
  -2   2 -10    5.74    0.31
  -2   2 -10    5.69    0.32
  -2  -2 -10    5.77    0.28
  -2   2 -11    6.55    0.37
  -2   2 -11    6.73    0.35
  -2  -2 -11    6.57    0.31
  -2   2 -12    8.41    0.40
  -2   2 -12    8.67    0.44
  -2  -2 -12    8.34    0.36
  -2   2 -13    5.05    0.39
  -2   2 -13    4.16    0.32
   2   3 -13    0.06    0.11
   2   3 -13    0.20    0.13
   2   3 -12   44.76    0.97
   2   3 -12   45.20    1.00
   2   3 -11    0.33    0.11
   2   3 -11    0.37    0.12
   2   3 -10   61.29    1.12
   2   3 -10   60.98    1.08
   2   3  -9    0.02    0.06
   2   3  -9   -0.07    0.06
   2  -3  -9    0.07    0.04
   2   3  -8   72.69    1.16
   2   3  -8   73.89    1.14
  -2  -3   8   72.53    1.07
  -2   3   7    1.63    0.13
   2   3  -7    1.63    0.15
   2   3  -7    1.45    0.15
  -2  -3   7    1.47    0.13
  -2  -3   7    1.42    0.11
   2   3  -6  132.62    1.69
   2   3  -6  134.10    1.73
  -2   3   6  132.23    1.63
  -2  -3   6  133.76    1.63
  -2   3   5   16.66    0.49
   2   3  -5   16.16    0.36
  -2   3   5   16.33    0.32
   2   3  -4  221.42    2.60
  -2   3   4  220.76    2.49
   2   3  -4  220.55    2.56
  -2   3   4  227.17    2.49
  -2   3   4  225.86    2.83
  -2  -3   4  228.90    2.47
   2   3  -3    3.25    0.16
   2   3  -3    3.22    0.12
  -2   3   3    3.16    0.20
   2   3  -3    3.09    0.12
   2   3  -2  136.87    1.74
   2   3  -2  132.85    1.53
  -2   3   2  136.01    1.82
   2   3  -2  135.16    1.54
  -2  -3   2  135.51    1.68
   2   3  -1    6.47    0.13
   2   3  -1    6.35    0.24
   2  -3  -1    6.02    0.22
  -2  -3   1    6.41    0.21
   2  -3  -1    6.53    0.27
  -2   3   0   38.65    0.71
   2  -3   0   40.49    0.66
  -2  -3   0   40.09    0.63
  -2   3  -1   68.72    1.04
  -2  -3  -1   69.89    0.95
   2  -3   1   67.13    0.99
   2  -3   1   68.68    1.08
   2   3   2  175.40    1.96
  -2   3  -2  176.70    1.96
  -2   3  -2  176.29    1.95
   2   3   2  175.78    1.93
   2   3   2  172.64    1.92
   2  -3   2  173.62    2.14
   2  -3   2  174.48    2.23
   2   3   3    0.91    0.07
   2   3   3    0.73    0.07
  -2   3  -3    0.89    0.08
   2   3   3    0.84    0.07
  -2   3  -3    0.78    0.08
   2  -3   3    0.75    0.10
   2  -3   3    0.99    0.12
   2   3   4  119.98    1.44
  -2   3  -4  116.95    1.47
   2   3   4  116.68    1.43
  -2   3  -4  119.12    1.48
   2  -3   4  122.33    1.37
   2  -3   4  121.05    1.64
  -2   3  -5    0.63    0.08
   2   3   5    0.82    0.09
  -2   3  -5    0.67    0.09
   2  -3   5    0.87    0.12
   2   3   6   57.32    0.86
  -2   3  -6   57.21    0.91
  -2   3  -6   57.40    0.90
   2  -3   6   58.11    0.97
  -2   3  -7    0.05    0.06
  -2   3  -7    0.02    0.06
   2  -3   7    0.02    0.06
  -2  -3  -7    0.07    0.04
  -2   3  -8    4.66    0.27
  -2   3  -8    4.85    0.26
  -2  -3  -8    4.58    0.18
   2  -3   8    4.99    0.26
  -2   3  -9    0.01    0.08
  -2   3  -9    0.03    0.08
   2  -3   9    0.18    0.09
  -2  -3  -9    0.01    0.06
  -2   3 -10    7.32    0.35
  -2   3 -10    7.47    0.37
  -2   3 -11   -0.03    0.09
  -2   3 -11    0.16    0.10
  -2   3 -12   26.26    0.76
  -2   3 -12   25.93    0.72
   2   4 -12    1.02    0.17
   2   4 -12    1.37    0.20
   2   4 -11   35.70    0.83
   2   4 -11   36.19    0.87
   2   4 -10    0.52    0.12
   2   4 -10    0.75    0.13
   2   4  -9   52.14    0.95
   2   4  -9   51.30    0.98
   2   4  -8   13.13    0.42
   2   4  -8   12.73    0.40
   2   4  -7   47.04    0.82
   2   4  -7   46.46    0.83
   2   4  -6   16.09    0.40
   2   4  -6   16.16    0.42
  -2   4   6   15.75    0.39
   2   4  -5   69.22    0.98
  -2   4   5   68.72    0.90
   2   4  -4   15.28    0.41
   2   4  -4   15.24    0.33
  -2   4   4   14.44    0.26
  -2  -4   4   14.99    0.42
   2   4  -3  205.44    2.35
   2   4  -3  206.55    2.35
   2   4  -3  209.85    2.59
  -2  -4   3  208.85    2.57
   2   4  -2    1.98    0.10
   2   4  -2    2.05    0.17
   2   4  -2    2.09    0.10
  -2  -4   2    2.33    0.17
   2   4  -1   48.25    0.89
   2  -4  -1   48.33    0.82
  -2  -4   1   47.05    0.79
  -2   4   0   11.32    0.47
   2  -4   0   11.55    0.41
   2  -4   0   11.22    0.35
  -2  -4   0   11.06    0.32
  -2   4  -1   25.90    0.62
  -2  -4  -1   26.91    0.53
   2  -4   1   26.48    0.65
   2  -4   1   25.95    0.56
  -2   4  -2   23.92    0.57
  -2   4  -2   24.95    0.37
   2  -4   2   24.32    0.61
   2   4   3   50.17    0.66
  -2   4  -3   50.99    0.70
   2   4   3   50.25    0.67
   2   4   3   51.02    0.66
  -2   4  -3   50.47    0.70
   2  -4   3   51.36    0.89
   2  -4   3   50.95    0.96
   2   4   4   17.09    0.33
  -2   4  -4   16.96    0.36
   2   4   4   16.71    0.32
  -2   4  -4   17.21    0.37
   2  -4   4   16.97    0.50
   2  -4   4   16.72    0.47
  -2   4  -5   52.30    0.80
  -2   4  -5   50.93    0.80
   2   4   5   49.48    0.74
   2  -4   5   50.35    0.96
   2  -4   5   50.67    0.93
  -2   4  -6   19.79    0.46
  -2   4  -6   19.67    0.47
   2  -4   6   20.11    0.55
  -2   4  -7   22.10    0.52
  -2   4  -7   21.60    0.52
   2  -4   7   21.32    0.58
  -2   4  -8    9.39    0.36
  -2   4  -8    9.06    0.36
   2  -4   8    8.63    0.37
  -2   4  -9   13.82    0.46
  -2   4  -9   13.73    0.48
  -2   4 -10   23.33    0.63
  -2   4 -10   22.91    0.65
  -2   4 -11    4.66    0.32
  -2   4 -11    4.56    0.34
   2   5 -11   13.56    0.51
   2   5 -11   13.46    0.54
   2   5 -10    6.50    0.35
   2   5 -10    6.19    0.36
   2   5  -9   11.90    0.45
   2   5  -9   11.82    0.43
   2   5  -8   18.23    0.50
   2   5  -8   17.70    0.52
   2   5  -7    7.81    0.31
   2   5  -7    7.56    0.32
  -2  -5   7    7.40    0.37
   2   5  -6   14.49    0.39
  -2  -5   6   14.57    0.49
   2   5  -5    9.51    0.30
  -2  -5   5    9.64    0.39
   2   5  -4    7.47    0.23
  -2  -5   4    7.19    0.33
   2   5  -3    3.61    0.15
   2   5  -3    3.87    0.16
  -2  -5   3    4.28    0.25
   2   5  -2   48.54    0.65
   2   5  -2   49.68    0.65
  -2  -5   2   48.09    0.89
   2  -5  -1   78.39    1.25
  -2  -5   1   78.99    1.23
   2  -5   0   23.43    0.58
  -2  -5   0   23.85    0.56
  -2  -5  -1   62.81    1.03
   2  -5   1   62.25    1.20
   2  -5   1   63.34    1.09
   2  -5   2   24.54    0.61
   2  -5   2   25.39    0.70
  -2   5  -3   23.64    0.42
  -2   5  -3   23.40    0.41
   2  -5   3   23.84    0.67
   2  -5   3   23.34    0.60
   2   5   4    1.53    0.11
  -2   5  -4    1.36    0.12
  -2   5  -4    1.50    0.12
   2   5   4    1.52    0.11
   2  -5   4    1.51    0.19
   2  -5   4    1.40    0.19
  -2   5  -5   35.42    0.63
  -2   5  -5   34.40    0.63
   2  -5   5   34.70    0.80
   2  -5   5   34.01    0.83
  -2   5  -6    0.12    0.07
  -2   5  -6    0.02    0.06
   2  -5   6    0.16    0.10
   2  -5   6    0.14    0.10
  -2   5  -7   45.83    0.86
  -2   5  -7   47.58    0.85
   2  -5   7   46.41    1.00
   2  -5   7   46.93    1.01
  -2   5  -8   19.11    0.53
  -2   5  -8   18.15    0.53
   2  -5   8   18.98    0.60
  -2   5  -9   53.23    1.03
  -2   5  -9   53.61    1.01
  -2   5 -10    0.18    0.11
  -2   5 -10    0.24    0.11
  -2  -6  10   10.02    0.54
   2   6  -9    0.63    0.13
   2   6  -9    0.92    0.15
  -2  -6   9    1.19    0.25
   2   6  -8    3.38    0.27
   2   6  -8    3.54    0.26
  -2  -6   8    3.88    0.33
   2   6  -7    0.09    0.08
   2   6  -7    0.01    0.07
  -2  -6   7    0.12    0.12
   2   6  -6   11.85    0.37
  -2  -6   6   11.70    0.49
   2   6  -5    1.53    0.15
  -2  -6   5    1.51    0.23
   2   6  -4   33.29    0.58
  -2  -6   4   33.43    0.80
   2   6  -3    0.54    0.07
  -2  -6   3    0.72    0.15
   2   6  -2   19.19    0.34
  -2  -6   2   18.49    0.55
   2  -6  -1    1.92    0.21
  -2  -6   1    1.51    0.19
  -2  -6   0   42.55    0.87
   2  -6   0   42.33    0.90
   2  -6   1    3.79    0.27
   2  -6   2   22.75    0.64
  -2   6  -3    2.39    0.14
  -2   6  -3    2.48    0.14
   2  -6   3    2.51    0.25
   2  -6   3    2.47    0.24
  -2   6  -4   25.38    0.50
   2   6   4   25.37    0.44
  -2   6  -4   26.18    0.50
   2  -6   4   25.47    0.71
   2  -6   4   25.82    0.77
  -2   6  -5    1.64    0.16
  -2   6  -5    1.51    0.15
   2  -6   5    1.61    0.24
   2  -6   5    1.78    0.23
  -2   6  -6   46.45    0.82
  -2   6  -6   45.35    0.83
   2  -6   6   46.56    1.06
   2  -6   6   44.47    1.05
  -2   6  -7    1.70    0.20
  -2   6  -7    1.94    0.20
   2  -6   7    2.15    0.25
   2  -6   7    2.01    0.28
  -2   6  -8   31.17    0.73
  -2   6  -8   31.69    0.72
   2  -6   8   30.62    0.89
  -2   6  -9    0.87    0.15
  -2   6  -9    0.74    0.15
   2  -6   9    1.05    0.22
   2   7  -8   17.64    0.54
   2   7  -8   17.22    0.53
  -2  -7   8   16.66    0.68
   2   7  -7    3.27    0.24
   2   7  -7    3.01    0.25
  -2  -7   7    4.11    0.35
   2   7  -6    6.08    0.28
  -2  -7   6    6.41    0.40
   2   7  -5   12.92    0.37
  -2  -7   5   12.83    0.54
   2   7  -4   19.88    0.44
  -2  -7   4   21.26    0.67
   2   7  -3   18.58    0.39
  -2  -7   3   18.24    0.61
  -2  -7   2   15.39    0.55
   2  -7  -1    0.84    0.19
  -2  -7   1    0.74    0.17
   2  -7   0   17.75    0.60
  -2  -7   0   17.50    0.57
   2  -7   1   15.34    0.56
   2  -7   2   31.88    0.84
  -2   7  -3   15.74    0.36
   2  -7   3   16.17    0.60
  -2   7  -4    5.70    0.24
   2  -7   4    6.60    0.41
  -2   7  -5   25.35    0.55
   2  -7   5   25.09    0.78
  -2   7  -6    9.64    0.35
   2  -7   6    9.69    0.51
  -2   7  -7   14.39    0.46
  -2   7  -7   14.52    0.56
   2  -7   7   13.44    0.61
   2   8  -5   23.23    0.54
  -2  -8   5   23.92    0.79
   2   8  -4    0.13    0.07
  -2  -8   4    0.22    0.14
   2   8  -3   15.24    0.38
  -2  -8   3   15.12    0.60
  -2  -8   2    1.10    0.22
  -2  -8   1   20.92    0.68
   2  -8   0    2.10    0.29
   2  -8   1   35.98    0.96
   2  -8   2    1.83    0.28
  -2   8  -3   17.47    0.39
   2  -8   3   17.69    0.68
  -2   8  -4    4.28    0.22
   2  -8   4    4.14    0.37
   3   0 -13    0.17    0.11
   3   0 -12  169.43    2.34
   3   0 -11   -0.02    0.06
   3   0 -11   -0.07    0.07
   3   0 -10   93.19    1.41
   3   0 -10   92.41    1.37
   3   0  -9    0.01    0.06
   3   0  -9    0.25    0.08
  -3   0   9    0.05    0.04
   3   0  -8  119.50    1.62
  -3   0   8  119.07    1.46
   3   0  -8  119.41    1.59
   3   0  -7    0.01    0.04
   3   0  -7    0.01    0.04
  -3   0   6  143.60    1.66
   3   0  -6  144.40    1.79
   3   0  -6  144.41    1.77
   3   0  -5   -0.07    0.04
   3   0  -5    0.00    0.05
  -3   0   4  182.74    2.07
   3   0  -4  175.54    2.06
   3   0  -4  175.15    2.04
   3   0  -3   -0.24    0.03
   3   0  -3   -0.21    0.03
  -3   0   3   -0.24    0.03
  -3   0   2  986.16   11.00
   3   0  -2 1000.00   11.05
  -3   0   2  975.21   11.02
  -3   0   1   -0.35    0.02
  -3   0   1   -0.33    0.02
   3   0  -1   -0.30    0.02
  -3   0   1   -0.34    0.02
  -3   0   0  708.82    8.16
  -3   0   0  727.01    8.14
   3   0   0  726.05    8.20
  -3   0   0  728.93    8.09
   3   0   0  741.84    8.16
   3   0   0  704.59    8.13
  -3   0  -1    0.00    0.02
  -3   0  -1    0.21    0.04
   3   0   1    0.01    0.02
   3   0   1    0.06    0.02
   3   0   1    0.00    0.01
  -3   0  -1    0.15    0.03
  -3   0  -2  384.11    4.14
  -3   0  -2  369.01    4.35
   3   0   2  373.36    4.32
   3   0   2  383.55    4.45
  -3   0  -2  366.01    4.27
  -3   0  -3   -0.09    0.03
  -3   0  -3   -0.11    0.03
   3   0   3   -0.12    0.03
  -3   0  -4  160.00    1.89
  -3   0  -4  157.18    1.87
  -3   0  -5    0.13    0.05
  -3   0  -5    0.05    0.04
  -3   0  -6  370.30    4.24
  -3   0  -6  378.27    4.23
  -3   0  -7   -0.10    0.05
  -3   0  -8  124.22    1.66
  -3   0  -8  122.10    1.68
  -3   0  -9    0.03    0.06
  -3   0  -9   -0.06    0.06
  -3   0 -10   72.88    1.23
  -3   0 -10   74.27    1.20
  -3   0 -11   -0.07    0.06
  -3   0 -11   -0.18    0.07
  -3   0 -12   12.03    0.48
  -3   0 -13   -0.09    0.10
   3   1 -13   32.75    0.83
   3  -1 -13   32.49    0.77
   3   1 -12    2.92    0.27
   3   1 -12    2.75    0.23
   3  -1 -12    2.63    0.24
   3   1 -11   71.00    1.19
   3   1 -11   69.46    1.21
   3  -1 -11   69.21    1.16
   3   1 -10    1.34    0.16
   3   1 -10    1.31    0.16
   3  -1 -10    1.42    0.15
   3  -1 -10    1.34    0.15
  -3   1   9   94.31    1.34
   3   1  -9   96.50    1.39
   3   1  -9   93.49    1.41
   3  -1  -9   95.06    1.36
   3  -1  -9   94.98    1.33
   3   1  -8   11.16    0.36
  -3   1   8   11.97    0.34
   3   1  -8   11.74    0.35
   3  -1  -8   11.36    0.34
   3  -1  -8   11.55    0.33
   3   1  -7  122.11    1.64
   3   1  -7  123.09    1.61
  -3   1   7  123.66    1.60
   3  -1  -7  126.74    1.57
   3  -1  -7  123.34    1.59
  -3   1   6    3.02    0.15
   3   1  -6    3.39    0.17
   3   1  -6    2.93    0.16
   3  -1  -6    3.00    0.15
   3  -1  -6    3.26    0.15
  -3   1   5  336.53    3.74
   3   1  -5  334.35    3.76
   3   1  -5  335.21    3.79
  -3   1   5  333.74    3.78
   3  -1  -5  343.51    3.74
   3  -1  -5  335.15    3.72
  -3   1   4   33.52    0.54
  -3   1   4   33.20    0.50
   3   1  -4   33.44    0.52
  -3  -1   4   32.46    0.52
   3  -1  -4   34.03    0.50
   3  -1  -4   33.74    0.49
   3   1  -3    1.13    0.08
  -3   1   3    1.21    0.08
  -3   1   3    1.19    0.09
   3  -1  -3    1.22    0.07
   3  -1  -3    1.17    0.09
   3  -1  -3    1.23    0.07
   3  -1  -3    1.30    0.07
  -3  -1   3    1.20    0.08
   3   1  -2  283.63    3.31
  -3   1   2  293.14    3.26
   3   1  -2  296.46    3.39
  -3   1   2  287.19    3.26
  -3   1   2  281.37    3.38
  -3  -1   2  290.14    3.29
   3  -1  -2  292.70    3.29
   3  -1  -2  293.89    3.32
   3  -1  -2  292.13    3.30
  -3  -1   2  287.09    3.15
   3  -1  -2  285.57    3.30
  -3   1   1  694.28    7.73
  -3   1   1  704.04    7.73
   3   1  -1  702.05    7.85
   3   1  -1  692.41    7.85
  -3   1   1  689.96    7.75
  -3   1   1  696.29    7.79
   3  -1  -1  700.82    7.71
  -3  -1   1  698.11    7.80
  -3  -1   1  684.23    7.80
   3  -1  -1  680.23    8.33
   3   1   0    3.91    0.11
   3   1   0    4.00    0.11
  -3   1   0    3.82    0.10
  -3   1   0    3.83    0.10
  -3   1   0    3.95    0.11
   3   1   0    3.98    0.08
   3   1   0    4.05    0.11
  -3   1   0    3.93    0.10
  -3  -1   0    4.14    0.11
   3  -1   0    3.92    0.09
   3  -1   0    4.58    0.10
   3  -1   0    3.99    0.12
  -3  -1   0    3.88    0.10
  -3  -1   0    3.91    0.08
   3   1   1  200.06    2.27
   3   1   1  202.32    2.38
  -3   1  -1  201.43    2.35
  -3   1  -1  199.50    2.26
   3   1   1  200.85    2.38
   3  -1   1  202.60    2.37
  -3  -1  -1  202.15    2.21
  -3  -1  -1  199.46    2.37
   3  -1   1  202.28    2.24
  -3  -1  -1  200.17    2.32
   3  -1   1  204.79    2.24
  -3   1  -2    2.70    0.11
  -3   1  -2    2.58    0.10
   3   1   2    2.69    0.10
   3   1   2    2.65    0.10
   3   1   2    2.89    0.11
   3  -1   2    2.82    0.10
  -3  -1  -2    2.61    0.10
  -3  -1  -2    2.69    0.10
  -3   1  -3  232.84    2.62
   3   1   3  230.64    2.61
   3   1   3  231.95    2.62
  -3   1  -3  234.18    2.63
  -3  -1  -3  227.83    2.59
   3  -1   3  236.96    2.61
  -3  -1  -3  231.51    2.61
   3   1   4  117.83    1.45
  -3   1  -4  118.96    1.46
  -3  -1  -4  119.80    1.45
  -3  -1  -4  117.74    1.44
  -3   1  -5  273.11    3.13
  -3  -1  -5  270.12    3.09
  -3  -1  -5  274.71    3.12
  -3   1  -6   13.87    0.36
  -3   1  -6   13.55    0.35
  -3  -1  -6   13.38    0.33
  -3  -1  -6   13.69    0.34
  -3   1  -7   36.78    0.70
  -3   1  -7   37.85    0.69
  -3  -1  -7   37.47    0.67
  -3  -1  -7   37.41    0.65
  -3   1  -8    6.11    0.28
  -3   1  -8    6.51    0.28
  -3  -1  -8    6.19    0.26
  -3  -1  -8    6.30    0.27
  -3   1  -9  106.85    1.54
  -3   1  -9  104.27    1.56
  -3  -1  -9  103.99    1.51
  -3  -1  -9  106.93    1.49
  -3   1 -10    6.85    0.34
  -3   1 -10    7.30    0.33
  -3  -1 -10    7.10    0.36
  -3  -1 -10    6.84    0.32
  -3   1 -11   29.38    0.71
  -3   1 -11   28.75    0.73
  -3  -1 -11   29.83    0.70
  -3   1 -12    5.38    0.33
  -3   1 -12    5.48    0.36
  -3  -1 -12    5.02    0.32
  -3   1 -13   15.89    0.60
  -3  -1 -13   16.00    0.56
   3   2 -13    0.11    0.12
   3   2 -13    0.12    0.10
   3   2 -12   12.61    0.47
   3   2 -12   12.61    0.50
   3  -2 -12   11.99    0.41
   3   2 -11    1.33    0.18
   3   2 -11    1.16    0.15
   3  -2 -11    1.22    0.14
   3   2 -10    6.55    0.33
   3   2 -10    6.12    0.30
   3  -2 -10    6.27    0.26
   3   2  -9    0.17    0.09
  -3   2   9   -0.02    0.09
   3   2  -9    0.13    0.09
   3  -2  -9    0.07    0.06
  -3   2   8   36.39    0.74
   3   2  -8   36.49    0.72
   3   2  -8   35.96    0.69
   3  -2  -8   37.15    0.63
   3  -2  -8   36.53    0.61
   3   2  -7    0.06    0.06
   3   2  -7    0.13    0.08
  -3   2   7    0.02    0.08
  -3  -2   7    0.00    0.06
   3  -2  -7    0.16    0.05
   3  -2  -7    0.01    0.04
  -3   2   6   58.79    0.85
   3   2  -6   57.25    0.88
  -3   2   6   59.52    0.97
   3   2  -6   59.26    0.91
  -3  -2   6   59.36    0.87
   3  -2  -6   60.55    0.80
   3   2  -5    1.92    0.13
  -3   2   5    1.93    0.15
  -3   2   5    1.83    0.11
   3  -2  -5    1.87    0.09
   3  -2  -5    1.99    0.09
  -3  -2   5    1.92    0.12
   3  -2  -5    1.83    0.10
  -3   2   4   16.27    0.30
   3   2  -4   16.20    0.33
  -3   2   4   16.47    0.31
  -3   2   4   16.24    0.40
  -3  -2   4   16.33    0.31
   3  -2  -4   16.74    0.25
   3   2  -3   41.20    0.58
  -3   2   3   40.36    0.69
   3   2  -3   40.26    0.58
   3   2  -3   40.42    0.58
  -3   2   3   40.26    0.54
  -3   2   3   41.89    0.54
   3  -2  -3   40.96    0.71
  -3  -2   3   40.76    0.56
  -3   2   2    5.31    0.12
   3   2  -2    5.13    0.14
  -3   2   2    5.04    0.20
   3   2  -2    5.23    0.14
  -3   2   2    5.21    0.11
  -3   2   2    5.19    0.11
   3  -2  -2    5.30    0.21
   3   2  -1   24.17    0.35
  -3   2   1   23.57    0.47
   3   2  -1   23.90    0.35
  -3  -2   1   26.30    0.32
  -3  -2   1   24.72    0.39
   3  -2  -1   24.64    0.43
  -3  -2   1   24.65    0.32
   3  -2  -1   24.07    0.49
  -3   2   0    6.65    0.12
   3   2   0    6.59    0.16
  -3   2   0    6.67    0.12
   3   2   0    6.44    0.14
   3   2   0    6.52    0.14
   3  -2   0    6.50    0.23
   3  -2   0    6.47    0.19
  -3  -2   0    6.69    0.17
   3   2   1    0.07    0.03
  -3   2  -1    0.10    0.03
  -3   2  -1    0.07    0.03
   3   2   1    0.15    0.03
   3  -2   1    0.09    0.06
   3  -2   1    0.13    0.05
   3   2   2   75.13    0.92
   3   2   2   73.54    0.91
   3   2   2   72.69    0.92
  -3   2  -2   73.69    0.92
  -3   2  -2   75.42    0.93
   3  -2   2   73.88    1.00
  -3  -2  -2   76.08    0.87
  -3  -2  -2   77.27    0.88
   3  -2   2   77.79    0.89
  -3   2  -3   70.98    0.94
   3   2   3   72.47    0.94
   3   2   3   71.44    0.92
   3   2   3   73.17    0.93
  -3   2  -3   73.53    0.95
  -3  -2  -3   72.12    0.89
   3  -2   3   75.18    0.91
   3   2   4  108.83    1.36
  -3   2  -4  112.02    1.39
  -3   2  -4  111.97    1.40
  -3  -2  -4  107.32    1.31
  -3  -2  -4  111.88    1.33
  -3   2  -5   88.62    1.19
  -3   2  -5   88.03    1.20
   3   2   5   87.01    1.16
  -3  -2  -5   90.72    1.14
  -3  -2  -5   86.69    1.11
  -3   2  -6   45.92    0.78
  -3   2  -6   46.33    0.77
  -3  -2  -6   46.42    0.70
  -3  -2  -6   47.24    0.72
  -3   2  -7   41.20    0.76
  -3   2  -7   40.71    0.74
  -3  -2  -7   38.58    0.65
  -3  -2  -7   40.69    0.68
  -3   2  -8    1.88    0.19
  -3   2  -8    1.70    0.18
  -3  -2  -8    2.05    0.17
  -3  -2  -8    1.90    0.16
  -3   2  -9   50.06    0.92
  -3   2  -9   48.80    0.93
  -3  -2  -9   48.12    0.84
  -3   2 -10   24.05    0.64
  -3   2 -10   24.24    0.62
  -3  -2 -10   24.46    0.57
  -3   2 -11   10.27    0.45
  -3   2 -11   10.28    0.43
  -3  -2 -11   10.19    0.39
  -3   2 -12    8.04    0.40
  -3   2 -12    8.33    0.44
  -3  -2 -12    8.03    0.37
   3   3 -13    0.14    0.12
   3   3 -13    0.25    0.13
   3   3 -12    3.07    0.28
   3   3 -12    2.95    0.30
   3   3 -11    0.07    0.09
   3   3 -11    0.01    0.09
   3   3 -10    5.81    0.32
   3   3 -10    5.89    0.31
   3   3  -9   10.48    0.38
   3   3  -9   10.16    0.39
   3  -3  -9   10.46    0.26
   3   3  -8   10.49    0.36
   3   3  -8   10.70    0.38
  -3  -3   8   10.16    0.33
  -3   3   7   21.42    0.48
   3   3  -7   21.43    0.49
   3   3  -7   21.96    0.51
  -3  -3   7   21.28    0.45
   3   3  -6    1.41    0.14
  -3   3   6    1.41    0.13
  -3  -3   6    1.41    0.13
  -3   3   5   23.58    0.41
   3   3  -5   23.70    0.46
  -3   3   5   24.72    0.60
  -3   3   4    1.34    0.09
   3   3  -4    1.62    0.12
  -3   3   4    1.51    0.17
  -3   3   4    1.25    0.10
   3   3  -4    1.64    0.12
  -3  -3   4    1.34    0.09
  -3   3   3   15.35    0.25
  -3   3   3   14.97    0.43
  -3   3   3   14.99    0.24
   3   3  -3   14.65    0.30
   3   3  -3   14.93    0.30
   3   3  -3   14.77    0.36
  -3   3   3   15.23    0.24
   3   3  -2   14.08    0.37
   3   3  -2   14.41    0.27
  -3   3   2   13.80    0.40
   3   3  -2   14.15    0.26
   3  -3  -2   14.02    0.42
  -3  -3   2   13.72    0.32
  -3   3   1    0.66    0.11
   3   3  -1    0.43    0.05
   3   3  -1    0.38    0.05
   3  -3  -1    0.43    0.09
   3  -3  -1    0.62    0.11
  -3  -3   1    0.55    0.09
   3   3   0    0.59    0.05
  -3   3   0    0.40    0.09
   3   3   0    0.53    0.05
  -3  -3   0    0.51    0.08
   3  -3   0    0.52    0.11
   3   3   1   47.43    0.60
   3   3   1   46.38    0.59
  -3   3  -1   46.94    0.58
   3   3   1   46.32    0.59
   3  -3   1   45.14    0.75
   3  -3   1   46.98    0.84
  -3   3  -2  157.35    1.79
   3   3   2  157.02    1.79
  -3   3  -2  159.09    1.79
   3   3   2  152.97    1.77
   3   3   2  157.29    1.78
   3  -3   2  160.63    2.07
   3  -3   2  153.99    1.96
   3   3   3    1.11    0.09
  -3   3  -3    1.09    0.10
   3   3   3    1.13    0.09
   3   3   3    1.00    0.09
  -3   3  -3    1.10    0.10
   3  -3   3    1.41    0.13
  -3   3  -4   13.74    0.32
   3   3   4   13.93    0.31
  -3   3  -4   13.99    0.33
   3   3   4   13.46    0.30
   3  -3   4   15.32    0.43
  -3   3  -5    3.06    0.17
  -3   3  -5    3.46    0.18
   3   3   5    3.71    0.16
   3  -3   5    3.62    0.22
   3   3   6   20.94    0.45
  -3   3  -6   21.57    0.48
  -3   3  -6   21.21    0.49
  -3  -3  -6   21.76    0.37
  -3  -3  -6   21.82    0.36
   3  -3   6   22.35    0.56
  -3   3  -7    2.67    0.19
  -3   3  -7    2.71    0.20
  -3  -3  -7    2.93    0.14
   3  -3   7    3.05    0.22
  -3   3  -8   41.04    0.79
  -3   3  -8   40.98    0.81
   3  -3   8   40.52    0.83
  -3  -3  -8   40.96    0.66
  -3   3  -9    0.49    0.12
  -3   3  -9    0.36    0.12
  -3  -3  -9    0.42    0.09
   3  -3   9    0.61    0.14
  -3   3 -10   22.18    0.64
  -3   3 -10   24.17    0.63
  -3   3 -11    3.73    0.31
  -3   3 -11    3.23    0.27
  -3   3 -12   25.96    0.76
  -3   3 -12   25.04    0.71
   3   4 -12   17.23    0.58
   3   4 -12   16.63    0.60
   3   4 -11    4.83    0.33
   3   4 -11    4.72    0.32
   3   4 -10   24.90    0.64
   3   4 -10   24.45    0.66
   3   4  -9    1.19    0.16
   3   4  -9    1.07    0.15
   3   4  -8   46.11    0.85
   3   4  -8   47.27    0.88
   3   4  -7    5.27    0.26
   3   4  -7    5.59    0.25
  -3   4   6   80.47    1.36
   3   4  -6   85.17    1.19
   3   4  -5    6.42    0.25
  -3   4   5    6.20    0.19
   3   4  -5    6.57    0.24
   3   4  -4   86.51    1.13
  -3   4   4   85.07    1.04
   3   4  -4   86.03    1.25
  -3   4   4   88.65    1.05
  -3  -4   4   86.39    1.28
   3   4  -3    1.70    0.17
   3   4  -3    1.49    0.12
   3   4  -3    1.52    0.11
  -3  -4   3    2.07    0.16
   3   4  -2  119.72    1.40
   3   4  -2  118.82    1.40
   3   4  -2  119.54    1.68
   3  -4  -2  120.56    1.80
  -3  -4   2  117.68    1.58
   3   4  -1   24.57    0.37
   3   4  -1   25.18    0.60
   3   4  -1   24.10    0.36
   3  -4  -1   24.25    0.64
  -3  -4   1   24.94    0.51
   3  -4  -1   24.58    0.54
   3   4   0   53.22    0.98
   3   4   0   53.33    0.66
  -3  -4   0   53.65    0.84
   3  -4   0   52.45    1.01
   3  -4   0   52.95    0.89
   3   4   1   20.34    0.31
   3  -4   1   20.79    0.50
   3  -4   1   20.86    0.58
   3   4   2   61.21    0.77
   3   4   2   60.95    0.77
  -3   4  -2   60.89    0.78
  -3   4  -2   60.78    0.78
   3   4   2   59.12    0.76
   3  -4   2   60.57    1.10
   3  -4   2   59.06    0.99
  -3   4  -3    3.59    0.15
  -3   4  -3    3.53    0.15
   3   4   3    3.51    0.14
   3   4   3    3.32    0.13
   3   4   3    3.47    0.13
   3  -4   3    3.93    0.22
   3  -4   3    3.92    0.25
   3   4   4   68.47    0.93
  -3   4  -4   70.29    0.98
   3   4   4   67.86    0.92
  -3   4  -4   69.83    0.97
   3  -4   4   70.66    1.22
   3  -4   4   69.81    1.14
  -3   4  -5    0.17    0.06
   3   4   5    0.19    0.06
  -3   4  -5    0.22    0.07
   3  -4   5    0.23    0.09
   3  -4   5    0.17    0.08
  -3   4  -6   25.07    0.55
  -3   4  -6   25.36    0.54
   3  -4   6   25.51    0.66
  -3   4  -7   -0.02    0.07
  -3   4  -7    0.08    0.07
   3  -4   7    0.16    0.10
  -3   4  -8   11.81    0.41
  -3   4  -8   11.81    0.42
   3  -4   8   12.11    0.45
  -3   4  -9   44.23    0.88
  -3   4  -9   43.20    0.89
   3  -4   9   41.01    0.91
  -3   4 -10    6.19    0.36
  -3   4 -10    6.20    0.34
  -3   4 -11    4.07    0.31
  -3   4 -11    4.40    0.34
   3   5 -11   37.93    0.88
   3   5 -11   38.50    0.92
   3   5 -10   -0.03    0.08
   3   5 -10    0.22    0.11
   3   5  -9   39.42    0.84
   3   5  -9   37.68    0.81
   3   5  -8    1.10    0.15
   3   5  -8    1.36    0.16
   3   5  -7   65.01    1.08
   3   5  -7   65.31    1.05
   3   5  -6    3.24    0.19
  -3  -5   6    3.05    0.24
   3   5  -5   98.07    1.46
   3   5  -5   97.17    1.32
  -3  -5   5   97.96    1.52
   3   5  -4   13.68    0.33
  -3  -5   4   14.07    0.45
   3   5  -3  120.61    1.50
   3   5  -3  122.84    1.49
  -3  -5   3  123.78    1.74
   3   5  -2   10.02    0.24
   3   5  -2   10.44    0.24
  -3  -5   2   10.00    0.36
   3   5  -1  170.91    1.92
   3  -5  -1  167.78    2.26
  -3  -5   1  172.31    2.22
   3  -5   0   12.60    0.50
   3  -5   0   13.12    0.43
  -3  -5   0   12.46    0.39
   3  -5   1   79.32    1.42
   3  -5   1   78.23    1.28
   3   5   2    3.30    0.12
  -3   5  -2    3.50    0.13
   3  -5   2    3.04    0.26
  -3   5  -3   80.34    1.06
   3   5   3   79.90    1.01
  -3   5  -3   81.34    1.05
   3   5   3   82.10    1.03
   3  -5   3   80.24    1.44
   3  -5   3   79.55    1.32
  -3   5  -4    2.31    0.15
   3   5   4    2.22    0.13
  -3   5  -4    2.28    0.15
   3  -5   4    2.12    0.22
   3  -5   4    2.19    0.21
  -3   5  -5   86.06    1.23
  -3   5  -5   88.95    1.23
   3  -5   5   87.93    1.53
   3  -5   5   88.09    1.46
  -3   5  -6    0.58    0.10
  -3   5  -6    0.69    0.11
   3  -5   6    0.82    0.16
   3  -5   6    0.97    0.18
  -3   5  -7   42.48    0.82
  -3   5  -7   43.07    0.82
   3  -5   7   42.37    0.96
   3  -5   7   42.77    0.98
  -3   5  -8    7.83    0.34
  -3   5  -8    7.21    0.34
   3  -5   8    7.36    0.40
   3  -5   8    7.23    0.39
  -3   5  -9   22.83    0.64
  -3   5  -9   23.06    0.62
  -3   5 -10   -0.04    0.08
  -3   5 -10    0.11    0.12
  -3  -6  10   28.13    0.88
   3   6  -9    0.27    0.10
   3   6  -9    0.30    0.11
  -3  -6   9    0.48    0.17
   3   6  -8   38.12    0.79
   3   6  -8   37.90    0.82
  -3  -6   8   36.59    0.95
   3   6  -7    2.21    0.20
   3   6  -7    1.98    0.20
  -3  -6   7    2.15    0.27
   3   6  -6   74.22    1.14
  -3  -6   6   74.17    1.37
   3   6  -5    1.94    0.16
  -3  -6   5    1.87    0.24
   3   6  -4   63.77    0.94
  -3  -6   4   63.44    1.18
   3   6  -3    4.23    0.18
  -3  -6   3    3.91    0.27
   3   6  -2   77.64    1.00
  -3  -6   2   76.76    1.30
   3  -6  -1   28.85    0.73
  -3  -6   1   30.14    0.70
  -3  -6   0   94.50    1.46
   3  -6   0   92.74    1.52
   3  -6   1   11.75    0.52
   3  -6   1   11.83    0.45
   3  -6   2   47.21    1.11
   3  -6   2   47.76    1.00
  -3   6  -3    3.90    0.17
   3   6   3    3.86    0.16
  -3   6  -3    3.69    0.17
   3  -6   3    4.11    0.32
   3  -6   3    3.65    0.28
  -3   6  -4   45.40    0.73
   3   6   4   44.52    0.68
  -3   6  -4   44.72    0.73
   3  -6   4   44.87    1.07
   3  -6   4   43.28    0.98
  -3   6  -5    2.70    0.19
  -3   6  -5    2.70    0.19
   3   6   5    2.94    0.17
   3  -6   5    2.93    0.28
   3  -6   5    2.76    0.28
  -3   6  -6   47.13    0.84
  -3   6  -6   46.88    0.84
   3  -6   6   45.21    1.05
   3  -6   6   46.25    1.10
  -3   6  -7    1.80    0.20
  -3   6  -7    1.47    0.17
   3  -6   7    1.81    0.26
   3  -6   7    1.93    0.29
  -3   6  -8   21.59    0.60
  -3   6  -8   22.74    0.60
   3  -6   8   21.69    0.73
  -3   6  -9    5.36    0.33
  -3   6  -9    5.31    0.32
   3  -6   9    5.18    0.39
   3   7  -8    0.39    0.11
   3   7  -8    0.09    0.10
  -3  -7   8    0.62    0.20
   3   7  -7   16.41    0.49
   3   7  -7   16.33    0.50
  -3  -7   7   15.79    0.63
   3   7  -6    0.44    0.11
  -3  -7   6    0.63    0.19
   3   7  -5   28.04    0.59
  -3  -7   5   28.66    0.80
   3   7  -4    1.09    0.12
  -3  -7   4    1.57    0.24
   3   7  -3   10.54    0.30
  -3  -7   3   11.11    0.47
   3   7  -2   -0.01    0.05
  -3  -7   2    0.16    0.12
   3  -7  -1   37.13    0.90
  -3  -7   1   37.21    0.87
   3  -7   0    2.39    0.26
  -3  -7   0    2.33    0.24
   3  -7   1   22.25    0.69
  -3   7  -2    1.15    0.11
   3  -7   2    1.46    0.24
  -3   7  -3   19.85    0.42
   3  -7   3   19.60    0.67
   3   7   4   10.43    0.28
  -3   7  -4   10.08    0.32
   3  -7   4   10.04    0.50
  -3   7  -5   18.58    0.47
   3  -7   5   17.87    0.66
   3  -7   5   17.57    0.70
  -3   7  -6    9.10    0.35
   3  -7   6    9.49    0.50
   3  -7   6    9.78    0.52
  -3   7  -7    7.69    0.44
  -3   7  -7    7.78    0.35
   3  -7   7    7.89    0.47
  -3  -8   5    0.47    0.17
   3   8  -4    0.26    0.09
  -3  -8   4    0.46    0.17
   3   8  -3    3.66    0.20
  -3  -8   3    4.45    0.34
   3   8  -2    1.35    0.14
  -3  -8   2    1.70    0.25
  -3  -8   1    0.10    0.11
   3  -8   0    2.87    0.30
   3  -8   1    0.10    0.12
   3  -8   2    2.36    0.32
  -3   8  -3    6.85    0.25
   3  -8   3    6.61    0.43
  -3   8  -4    2.53    0.19
   3  -8   4    2.66    0.34
   4   0 -13    0.08    0.10
   4   0 -12   12.67    0.47
   4   0 -11    0.05    0.07
   4   0 -11    0.06    0.08
   4   0 -10   39.93    0.77
   4   0 -10   38.48    0.79
   4   0  -9    0.15    0.06
   4   0  -9    0.01    0.06
   4   0  -8   87.23    1.23
   4   0  -8   85.03    1.25
   4   0  -7    0.00    0.04
   4   0  -7    0.07    0.05
   4   0  -6  203.11    2.43
   4   0  -6  204.52    2.41
   4   0  -5   -0.01    0.04
   4   0  -5   -0.02    0.03
   4   0  -4   38.94    0.58
   4   0  -4   38.53    0.51
   4   0  -3   -0.12    0.03
  -4   0   3   -0.08    0.03
  -4   0   3   -0.17    0.03
   4   0  -3   -0.15    0.03
  -4   0   2   -0.11    0.03
   4   0  -2   -0.07    0.03
   4   0  -2    0.06    0.04
   4   0  -2   -0.01    0.04
  -4   0   2   -0.06    0.03
   4   0  -1   -0.10    0.03
  -4   0   1   -0.04    0.03
   4   0  -1   -0.12    0.02
   4   0  -1   -0.09    0.02
  -4   0   1   -0.03    0.03
  -4   0   0   98.74    1.17
   4   0   0   98.72    1.17
  -4   0   0  100.27    1.17
   4   0   0   97.71    1.17
   4   0   0  100.61    1.17
  -4   0   0   98.47    1.18
  -4   0  -1   -0.03    0.02
  -4   0  -1   -0.02    0.02
  -4   0  -1   -0.02    0.03
   4   0   1   -0.07    0.02
   4   0   1   -0.03    0.02
   4   0   1   -0.06    0.02
  -4   0  -2   49.55    0.69
   4   0   2   49.14    0.68
  -4   0  -2   50.67    0.68
   4   0   2   50.37    0.69
  -4   0  -2   47.65    0.68
  -4   0  -3   -0.23    0.03
  -4   0  -3   -0.22    0.03
  -4   0  -4   17.82    0.37
  -4   0  -4   17.55    0.36
  -4   0  -5   -0.10    0.04
  -4   0  -5   -0.07    0.05
  -4   0  -6   15.31    0.38
  -4   0  -6   15.79    0.40
  -4   0  -7   -0.07    0.05
  -4   0  -7   -0.06    0.06
  -4   0  -8    0.46    0.10
  -4   0  -9   -0.09    0.07
  -4   0  -9    0.37    0.10
  -4   0 -10    0.44    0.10
  -4   0 -10    0.61    0.13
  -4   0 -11   -0.04    0.09
  -4   0 -11   -0.10    0.07
  -4   0 -12    4.15    0.32
   4   1 -13   28.53    0.76
   4  -1 -13   27.15    0.70
   4   1 -12   25.87    0.69
   4   1 -12   25.51    0.66
   4  -1 -12   25.76    0.65
   4   1 -11   23.59    0.60
   4   1 -11   22.83    0.62
   4  -1 -11   23.20    0.59
   4   1 -10   17.38    0.49
   4   1 -10   17.27    0.52
   4  -1 -10   17.64    0.48
   4  -1 -10   17.29    0.45
   4   1  -9   46.05    0.84
  -4   1   9   46.44    0.77
   4   1  -9   45.47    0.86
   4  -1  -9   46.34    0.79
   4  -1  -9   46.06    0.81
   4   1  -8   25.45    0.55
   4   1  -8   25.14    0.57
  -4   1   8   25.22    0.51
   4  -1  -8   25.34    0.53
   4  -1  -8   25.87    0.51
  -4   1   7   84.80    1.17
   4   1  -7   87.53    1.22
   4   1  -7   84.65    1.23
   4  -1  -7   87.01    1.17
   4  -1  -7   86.39    1.19
   4   1  -6   15.24    0.38
  -4   1   6   15.68    0.35
   4   1  -6   15.64    0.37
   4  -1  -6   15.81    0.35
   4  -1  -6   15.12    0.33
   4   1  -5   19.30    0.39
  -4   1   5   19.69    0.38
  -4   1   5   19.22    0.39
   4  -1  -5   19.85    0.38
   4  -1  -5   19.48    0.37
  -4  -1   5   19.96    0.40
  -4   1   4  129.02    1.58
  -4   1   4  130.75    1.56
   4   1  -4  128.14    1.57
  -4  -1   4  131.60    1.58
   4  -1  -4  132.22    1.54
   4  -1  -4  133.89    1.55
   4  -1  -4  127.64    1.60
   4  -1  -4  130.93    1.55
  -4   1   3  115.68    1.39
   4   1  -3  117.12    1.41
   4   1  -3  118.60    1.42
  -4   1   3  117.11    1.44
   4  -1  -3  118.20    1.47
   4  -1  -3  120.46    1.39
  -4  -1   3  114.62    1.41
   4  -1  -3  120.62    1.39
   4  -1  -3  118.44    1.37
  -4   1   2  646.12    7.26
  -4   1   2  637.17    7.10
   4   1  -2  632.75    7.26
  -4   1   2  633.08    7.20
   4   1  -2  629.06    7.25
   4  -1  -2  639.71    7.15
   4  -1  -2  630.10    7.60
  -4  -1   2  637.21    7.26
   4  -1  -2  641.22    7.23
  -4   1   1    7.32    0.17
   4   1  -1    7.45    0.18
  -4   1   1    7.65    0.17
   4   1  -1    7.46    0.18
  -4   1   1    7.79    0.17
  -4   1   1    7.77    0.18
   4   1  -1    7.34    0.18
  -4  -1   1    7.17    0.17
   4  -1  -1    8.04    0.16
   4  -1  -1    8.15    0.17
  -4  -1   1    7.90    0.20
   4  -1  -1    8.21    0.16
   4   1   0   40.13    0.55
  -4   1   0   40.35    0.55
  -4   1   0   39.82    0.54
  -4   1   0   40.67    0.54
   4   1   0   39.59    0.55
  -4   1   0   40.60    0.55
   4   1   0   39.86    0.56
   4  -1   0   40.09    0.53
   4  -1   0   40.41    0.54
   4  -1   0   41.35    0.53
  -4  -1   0   40.25    0.55
  -4  -1   0   42.87    0.59
  -4  -1   0   41.26    0.56
  -4   1  -1    1.81    0.09
  -4   1  -1    1.73    0.08
   4   1   1    2.32    0.10
  -4   1  -1    1.79    0.09
   4   1   1    1.80    0.09
  -4  -1  -1    1.77    0.08
   4  -1   1    1.92    0.09
   4  -1   1    1.87    0.08
  -4  -1  -1    1.90    0.09
   4   1   2   73.91    0.95
   4   1   2   75.26    0.95
  -4   1  -2   74.85    0.95
  -4   1  -2   74.20    0.95
   4   1   2   74.12    0.95
   4  -1   2   76.34    0.94
  -4  -1  -2   75.53    0.96
  -4  -1  -2   74.59    0.94
  -4   1  -3    0.15    0.04
  -4   1  -3    0.08    0.04
   4   1   3    0.05    0.03
  -4  -1  -3    0.08    0.03
  -4  -1  -3    0.04    0.03
  -4   1  -4   55.92    0.82
  -4   1  -4   57.08    0.82
  -4  -1  -4   56.29    0.81
  -4  -1  -4   56.22    0.79
  -4   1  -5    1.90    0.14
  -4   1  -5    1.90    0.14
  -4  -1  -5    2.37    0.14
  -4  -1  -5    1.82    0.13
  -4   1  -6   72.62    1.09
  -4   1  -6   73.72    1.08
  -4  -1  -6   73.91    1.04
  -4  -1  -6   74.10    1.07
  -4   1  -7    0.15    0.07
  -4   1  -7    0.08    0.07
  -4  -1  -7    0.22    0.07
  -4  -1  -7    0.15    0.07
  -4   1  -8   74.41    1.19
  -4   1  -8   75.07    1.17
  -4  -1  -8   75.30    1.16
  -4  -1  -8   75.08    1.12
  -4   1  -9    0.06    0.07
  -4   1  -9    0.09    0.08
  -4  -1  -9    0.31    0.09
  -4  -1  -9    0.34    0.10
  -4   1 -10   10.16    0.42
  -4   1 -10   10.39    0.39
  -4  -1 -10    9.73    0.38
  -4   1 -11    1.09    0.17
  -4   1 -11    0.70    0.15
  -4  -1 -11    0.77    0.15
  -4   1 -12   21.66    0.67
  -4   1 -12   22.12    0.64
  -4  -1 -12   21.76    0.63
   4   2 -13   18.94    0.60
   4   2 -13   19.96    0.66
   4   2 -12    9.20    0.44
   4   2 -12    9.00    0.40
   4  -2 -12    9.12    0.35
   4   2 -11   29.18    0.70
   4   2 -11   28.62    0.73
   4  -2 -11   27.77    0.61
   4   2 -10   18.55    0.54
   4   2 -10   18.41    0.52
  -4  -2  10   17.53    0.50
   4  -2 -10   18.00    0.45
  -4   2   9   67.69    1.12
   4   2  -9   67.85    1.14
   4   2  -9   67.41    1.10
   4  -2  -9   66.69    1.01
  -4  -2   9   66.59    1.07
   4   2  -8    4.94    0.24
   4   2  -8    4.89    0.25
  -4   2   8    4.81    0.25
  -4  -2   8    4.45    0.23
   4  -2  -8    4.88    0.20
   4  -2  -8    5.02    0.19
  -4   2   7   86.97    1.29
   4   2  -7   84.08    1.25
   4   2  -7   84.91    1.22
   4  -2  -7   86.28    1.13
  -4  -2   7   85.28    1.20
   4  -2  -7   85.18    1.11
   4   2  -6    0.51    0.08
  -4   2   6    0.68    0.08
  -4   2   6    0.66    0.11
  -4  -2   6    0.58    0.08
   4  -2  -6    0.72    0.08
  -4   2   5  241.14    2.85
   4   2  -5  237.36    2.74
  -4   2   5  236.37    2.69
  -4  -2   5  237.70    2.71
   4  -2  -5  248.15    2.63
   4  -2  -5  248.85    2.64
   4  -2  -5  200.52    2.60
  -4   2   4    1.74    0.10
   4   2  -4    1.63    0.11
   4   2  -4    1.75    0.08
  -4   2   4    1.82    0.14
   4  -2  -4    1.85    0.08
  -4  -2   4    1.65    0.10
   4  -2  -4    1.77    0.07
   4  -2  -4    1.81    0.08
  -4   2   3  211.98    2.57
  -4   2   3  218.44    2.41
   4   2  -3  211.78    2.44
   4   2  -3  212.51    2.44
  -4   2   3  213.14    2.39
  -4  -2   3  217.91    2.42
   4  -2  -3  215.79    2.61
   4   2  -2   44.47    0.62
  -4   2   2   44.67    0.58
  -4   2   2   43.85    0.57
   4   2  -2   44.32    0.61
  -4   2   2   44.78    0.73
  -4  -2   2   44.78    0.59
   4  -2  -2   44.70    0.76
  -4   2   1  150.14    1.68
  -4   2   1  149.95    1.68
   4   2  -1  152.47    1.73
  -4   2   1  151.67    1.69
   4   2  -1  151.20    1.72
   4  -2  -1  149.45    1.79
   4  -2  -1  150.54    1.91
  -4  -2   1  150.13    1.72
   4   2   0   36.14    0.51
   4   2   0   35.33    0.49
   4   2   0   34.81    0.50
  -4   2   0   35.03    0.47
  -4   2   0   36.05    0.48
   4   2   0   34.76    0.49
   4  -2   0   35.15    0.64
   4  -2   0   34.95    0.56
  -4  -2   0   35.56    0.49
   4   2   1  473.62    5.54
  -4   2  -1  478.54    5.33
  -4   2  -1  474.25    5.34
   4   2   1  479.89    5.29
   4   2   1  470.96    5.67
   4   2   1  463.70    5.39
   4  -2   1  474.03    5.72
   4  -2   1  471.41    5.56
   4   2   2   14.30    0.29
  -4   2  -2   14.35    0.29
  -4   2  -2   14.20    0.29
   4   2   2   14.22    0.29
   4   2   2   14.38    0.28
  -4  -2  -2   14.70    0.26
   4  -2   2   14.68    0.26
   4  -2   2   14.66    0.33
   4   2   3  390.50    4.30
  -4   2  -3  386.79    4.31
  -4   2  -3  394.48    4.32
   4   2   3  391.17    4.30
   4  -2   3  398.00    4.32
  -4  -2  -3  393.01    4.45
  -4  -2  -3  380.93    4.28
  -4   2  -4    0.71    0.09
  -4   2  -4    0.69    0.08
   4   2   4    0.81    0.09
  -4  -2  -4    0.76    0.08
  -4   2  -5  245.29    2.88
  -4   2  -5  244.04    2.89
  -4  -2  -5  250.09    2.83
  -4  -2  -5  242.47    2.79
  -4   2  -6    0.70    0.10
  -4   2  -6    0.51    0.09
  -4  -2  -6    0.45    0.07
  -4  -2  -6    0.44    0.07
  -4   2  -7  102.67    1.46
  -4   2  -7  101.39    1.44
  -4  -2  -7  101.63    1.37
  -4  -2  -7  100.03    1.34
  -4   2  -8    4.95    0.27
  -4   2  -8    5.06    0.28
  -4  -2  -8    4.98    0.24
  -4  -2  -8    4.85    0.23
  -4   2  -9   77.89    1.26
  -4   2  -9   76.89    1.28
  -4  -2  -9   77.07    1.19
  -4   2 -10    1.22    0.18
  -4   2 -10    0.94    0.15
  -4  -2 -10    1.16    0.15
  -4   2 -11   68.87    1.22
  -4   2 -11   67.78    1.26
  -4  -2 -11   66.04    1.14
  -4   2 -12    0.20    0.14
  -4   2 -12    0.11    0.10
  -4  -2 -12    0.11    0.10
   4   3 -13    0.09    0.11
   4   3 -13    0.10    0.13
   4   3 -12   11.59    0.47
   4   3 -12   11.45    0.50
   4   3 -11    1.35    0.18
   4   3 -11    1.41    0.19
   4   3 -10   60.79    1.08
   4   3 -10   58.60    1.10
   4   3  -9    0.57    0.11
   4   3  -9    0.59    0.11
   4  -3  -9    0.74    0.09
   4   3  -8  105.99    1.52
   4   3  -8  108.14    1.56
  -4  -3   8  106.34    1.45
   4   3  -7   10.90    0.34
   4   3  -7   11.16    0.36
  -4  -3   7   10.89    0.31
  -4   3   6  147.13    1.80
   4   3  -6  146.19    1.87
  -4  -3   6  150.37    1.81
  -4   3   5    1.56    0.17
   4   3  -5    1.75    0.11
  -4   3   5    1.58    0.11
   4   3  -5    1.76    0.13
  -4  -3   5    1.51    0.11
  -4   3   4  187.64    2.37
  -4   3   4  183.16    2.06
   4   3  -4  186.72    2.14
   4   3  -4  184.51    2.16
  -4   3   4  189.39    2.07
  -4  -3   4  153.24    2.04
  -4   3   3    0.08    0.03
   4   3  -3    0.03    0.04
  -4   3   3    0.03    0.03
  -4   3   3   -0.08    0.06
   4   3  -3    0.14    0.05
  -4   3   3    0.04    0.03
   4   3  -3    0.16    0.06
   4  -3  -3    0.09    0.07
  -4  -3   3    0.02    0.03
  -4  -3   3    0.12    0.06
  -4   3   2  139.31    1.52
   4   3  -2  136.33    1.60
   4   3  -2  134.96    1.60
  -4   3   2  135.61    1.84
  -4  -3   2  135.74    1.68
   4  -3  -2  137.57    1.89
  -4   3   1   12.46    0.37
   4   3  -1   12.44    0.25
   4   3  -1   12.68    0.25
   4  -3  -1   12.57    0.40
   4  -3  -1   12.36    0.33
  -4  -3   1   12.78    0.30
  -4   3   0  415.07    4.55
   4   3   0  408.76    4.75
  -4   3   0  414.35    4.59
   4   3   0  410.11    4.61
  -4  -3   0  416.43    4.74
   4  -3   0  417.45    4.82
   4  -3   0  417.09    4.66
   4   3   1   18.97    0.33
   4   3   1   19.27    0.34
  -4   3  -1   19.32    0.32
   4   3   1   18.99    0.33
  -4   3  -1   19.16    0.32
   4  -3   1   18.83    0.43
   4  -3   1   19.91    0.51
  -4   3  -2  348.53    3.83
  -4   3  -2  352.37    3.83
   4   3   2  345.84    3.82
   4   3   2  348.24    3.83
   4   3   2  342.82    3.97
   4  -3   2  350.11    4.00
   4  -3   2  349.69    4.43
  -4   3  -3    6.73    0.21
  -4   3  -3    6.62    0.21
   4   3   3    6.61    0.19
   4   3   3    6.59    0.20
   4  -3   3    6.76    0.30
   4  -3   3    6.75    0.26
  -4   3  -4  146.28    1.80
  -4   3  -4  144.11    1.79
   4   3   4  142.12    1.76
   4   3   4  146.14    1.77
   4  -3   4  149.66    2.02
  -4   3  -5    0.05    0.06
  -4   3  -5   -0.01    0.05
   4   3   5    0.03    0.04
   4  -3   5    0.14    0.08
  -4  -3  -5    0.02    0.03
  -4  -3  -5    0.06    0.03
  -4   3  -6  140.10    1.83
  -4   3  -6  141.93    1.85
  -4  -3  -6  141.86    1.68
  -4  -3  -6  139.52    1.65
  -4   3  -7    0.00    0.05
  -4   3  -7    0.05    0.07
  -4  -3  -7    0.04    0.04
  -4   3  -8  100.05    1.48
  -4   3  -8   99.70    1.50
  -4  -3  -8   99.36    1.33
  -4   3  -9    0.53    0.13
  -4   3  -9    0.60    0.13
  -4  -3  -9    0.76    0.11
  -4   3 -10   65.67    1.18
  -4   3 -10   65.21    1.21
  -4   3 -11    0.03    0.09
  -4   3 -11    0.07    0.11
  -4   3 -12   46.17    1.02
  -4   3 -12   47.05    1.06
   4   4 -12    9.28    0.44
   4   4 -12   10.16    0.48
   4   4 -11   18.26    0.58
   4   4 -11   18.24    0.60
   4   4 -10   12.11    0.47
   4   4 -10   11.57    0.43
   4   4  -9   34.96    0.78
   4   4  -9   35.04    0.75
   4   4  -8    9.46    0.35
   4   4  -8    8.93    0.36
   4   4  -7   61.21    0.99
   4   4  -6   14.55    0.39
   4   4  -5   61.07    0.93
   4   4  -5   61.96    0.92
  -4   4   5   60.70    0.83
  -4   4   4   13.72    0.27
   4   4  -4   14.21    0.33
   4   4  -4   13.60    0.33
   4   4  -4   13.77    0.38
  -4   4   4   13.89    0.27
  -4  -4   4   14.20    0.40
   4   4  -3  177.73    2.07
   4   4  -3  178.50    2.28
   4   4  -3  172.13    2.07
  -4  -4   3  177.70    2.22
   4   4  -2   53.57    0.74
   4   4  -2   52.87    0.73
   4   4  -2   54.18    0.96
   4  -4  -2   53.96    1.05
  -4  -4   2   52.87    0.86
   4   4  -1  126.29    1.49
   4   4  -1  126.01    1.48
  -4  -4   1  127.01    1.64
   4  -4  -1  126.79    1.71
   4  -4  -1  125.80    1.89
   4   4   0   17.54    0.31
   4   4   0   17.82    0.31
  -4  -4   0   17.51    0.41
   4  -4   0   18.10    0.55
   4  -4   0   17.75    0.46
  -4   4  -1   92.47    1.09
   4   4   1   93.55    1.13
   4   4   1   90.66    1.11
  -4   4  -1   90.14    1.08
   4   4   1   92.16    1.11
   4  -4   1   91.97    1.49
   4  -4   1   89.31    1.34
   4   4   2    7.62    0.20
   4   4   2    7.78    0.20
  -4   4  -2    7.49    0.20
   4   4   2    7.53    0.20
  -4   4  -2    7.45    0.20
   4  -4   2    7.98    0.36
   4   4   3   45.79    0.68
   4   4   3   45.12    0.66
  -4   4  -3   46.33    0.69
  -4   4  -3   46.31    0.69
   4  -4   3   46.05    0.85
   4  -4   3   46.34    0.95
   4   4   4   12.30    0.30
   4   4   4   11.77    0.29
  -4   4  -4   11.85    0.32
  -4   4  -4   12.23    0.32
   4  -4   4   12.27    0.40
   4  -4   4   12.56    0.45
  -4   4  -5   28.05    0.56
  -4   4  -5   28.92    0.56
   4  -4   5   28.37    0.66
   4  -4   5   28.86    0.72
  -4   4  -6    2.46    0.18
  -4   4  -6    2.55    0.18
   4  -4   6    2.72    0.23
  -4   4  -7   80.68    1.26
  -4   4  -7   81.18    1.24
   4  -4   7   79.94    1.40
  -4   4  -8    0.61    0.12
  -4   4  -8    0.56    0.13
   4  -4   8    0.93    0.18
  -4   4  -9   27.67    0.70
  -4   4  -9   28.79    0.69
   4  -4   9   28.01    0.75
  -4   4 -10    1.34    0.19
  -4   4 -10    1.21    0.17
  -4   4 -11   17.49    0.61
  -4   4 -11   17.28    0.58
   4   5 -11   13.64    0.51
   4   5 -11   13.34    0.53
   4   5 -10    2.81    0.27
   4   5 -10    3.22    0.27
   4   5  -9    6.15    0.32
   4   5  -9    6.10    0.34
   4   5  -8    5.69    0.29
   4   5  -8    5.63    0.31
   4   5  -7    6.97    0.30
  -4  -5   7    7.54    0.37
   4   5  -6    3.66    0.21
  -4  -5   6    3.65    0.26
   4   5  -5   13.07    0.36
   4   5  -5   12.49    0.40
  -4  -5   5   13.17    0.44
  -4   5   4   27.01    0.41
   4   5  -4   27.03    0.51
  -4  -5   4   27.12    0.64
   4   5  -3   59.04    1.08
   4   5  -3   63.58    0.88
  -4  -5   3   62.13    1.05
   4   5  -2   12.51    0.28
   4   5  -2   12.42    0.29
  -4  -5   2   12.70    0.40
   4   5  -1   13.07    0.28
   4   5  -1   12.90    0.27
   4  -5  -1   13.52    0.43
  -4  -5   1   12.83    0.39
   4  -5  -1   12.80    0.52
   4   5   0    5.98    0.18
   4   5   0    5.89    0.17
   4  -5   0    6.20    0.30
  -4  -5   0    6.13    0.27
   4  -5   0    6.52    0.37
   4   5   1    1.99    0.11
   4   5   1    1.94    0.11
   4   5   1    1.89    0.11
   4  -5   1    2.01    0.19
   4  -5   1    2.12    0.24
   4   5   2    3.72    0.14
  -4   5  -2    3.59    0.15
   4   5   2    3.77    0.15
  -4   5  -2    3.67    0.15
   4  -5   2    3.84    0.29
   4  -5   2    4.03    0.25
   4   5   3    6.56    0.21
  -4   5  -3    6.61    0.22
  -4   5  -3    6.85    0.22
   4  -5   3    6.45    0.32
   4  -5   3    6.86    0.37
  -4   5  -4   10.15    0.30
   4   5   4    9.82    0.28
  -4   5  -4    9.62    0.29
   4  -5   4    9.99    0.45
   4  -5   4    9.88    0.40
   4   5   5    6.44    0.24
  -4   5  -5    6.57    0.26
  -4   5  -5    6.10    0.26
   4  -5   5    6.33    0.33
   4  -5   5    5.70    0.35
  -4   5  -6    4.23    0.24
  -4   5  -6    4.56    0.25
   4  -5   6    4.69    0.32
   4  -5   6    4.40    0.30
  -4   5  -7    0.23    0.10
  -4   5  -7    0.02    0.08
   4  -5   7    0.02    0.10
   4  -5   7    0.58    0.16
  -4   5  -8    1.40    0.18
  -4   5  -8    1.36    0.18
   4  -5   8    1.96    0.24
   4  -5   8    1.74    0.26
  -4   5  -9    7.76    0.39
  -4   5  -9    7.69    0.37
   4  -5   9    7.49    0.43
  -4   5 -10    0.53    0.15
  -4   5 -10    0.88    0.16
   4   6  -9    2.04    0.22
   4   6  -9    1.46    0.18
  -4  -6   9    2.03    0.29
   4   6  -8    9.66    0.41
   4   6  -8   10.43    0.40
  -4  -6   8   10.13    0.48
   4   6  -7    0.64    0.12
  -4  -6   7    1.00    0.20
   4   6  -6    9.61    0.35
  -4  -6   6    9.40    0.43
   4   6  -5    1.55    0.16
  -4  -6   5    1.94    0.25
   4   6  -4    1.74    0.16
  -4  -6   4    2.25    0.23
   4   6  -3    9.38    0.28
  -4  -6   3    9.27    0.39
   4   6  -2    6.14    0.21
  -4  -6   2    6.17    0.32
   4   6  -1    5.48    0.19
   4  -6  -1    5.54    0.32
  -4  -6   1    5.88    0.30
   4   6   0    4.39    0.17
   4  -6   0    4.74    0.30
  -4  -6   0    4.68    0.27
   4  -6   0    4.70    0.35
   4   6   1    4.64    0.17
   4  -6   1    4.89    0.30
   4  -6   1    5.45    0.37
   4   6   2    0.22    0.05
  -4   6  -2    0.23    0.07
  -4   6  -2    0.18    0.06
   4  -6   2    0.38    0.12
   4  -6   2    0.31    0.14
   4   6   3    3.41    0.16
  -4   6  -3    3.70    0.17
  -4   6  -3    3.53    0.17
   4  -6   3    3.77    0.28
   4  -6   3    3.83    0.32
  -4   6  -4    1.33    0.15
   4   6   4    1.18    0.13
  -4   6  -4    0.87    0.11
   4  -6   4    1.03    0.21
   4  -6   4    1.45    0.23
   4   6   5    5.47    0.23
  -4   6  -5    5.10    0.25
  -4   6  -5    5.40    0.26
   4  -6   5    5.31    0.37
   4  -6   5    5.50    0.35
  -4   6  -6    0.31    0.10
  -4   6  -6    0.55    0.12
   4  -6   6    0.50    0.16
   4  -6   6    1.01    0.21
  -4   6  -7    7.03    0.33
  -4   6  -7    6.83    0.33
   4  -6   7    6.82    0.41
   4  -6   7    7.02    0.43
  -4   6  -8    0.26    0.11
  -4   6  -8    0.18    0.10
   4  -6   8    0.04    0.11
   4  -6   9    7.61    0.46
  -4  -7   8    9.94    0.52
   4   7  -7    6.06    0.31
  -4  -7   7    7.18    0.43
   4   7  -6   10.85    0.38
  -4  -7   6   10.53    0.50
   4   7  -5    0.08    0.07
  -4  -7   5    0.12    0.12
   4   7  -4    9.44    0.32
  -4  -7   4   10.41    0.46
   4   7  -3    0.50    0.09
  -4  -7   3    0.88    0.19
   4   7  -2   33.59    0.58
  -4  -7   2   32.89    0.81
   4   7  -1    2.39    0.15
  -4  -7   1    2.31    0.24
   4  -7  -1    2.20    0.27
   4   7   0   12.59    0.29
  -4  -7   0   12.14    0.46
   4  -7   0   12.67    0.51
   4   7   1    0.73    0.09
   4  -7   1    0.93    0.19
   4   7   2   35.98    0.59
  -4   7  -2   36.92    0.59
   4  -7   2   34.48    1.02
   4  -7   2   37.46    0.93
   4   7   3    1.18    0.13
  -4   7  -3    0.98    0.11
   4  -7   3    1.15    0.24
   4  -7   3    1.17    0.22
  -4   7  -4   31.46    0.60
   4   7   4   30.94    0.57
   4  -7   4   30.36    0.87
   4  -7   4   29.88    0.95
  -4   7  -5    3.62    0.23
   4   7   5    3.67    0.21
   4  -7   5    3.17    0.34
   4  -7   5    4.00    0.35
  -4   7  -6   23.19    0.58
   4  -7   6   22.16    0.81
   4  -7   6   23.00    0.78
   4  -7   7    0.91    0.21
   4   8  -4    0.07    0.08
  -4  -8   4    0.24    0.15
   4   8  -3   19.28    0.45
  -4  -8   3   19.47    0.66
   4   8  -2    0.01    0.06
  -4  -8   2    0.01    0.12
   4   8  -1   21.12    0.43
  -4  -8   1   20.60    0.66
   4  -8   0    1.19    0.23
   4  -8   1   28.66    0.86
   4   8   2    0.44    0.08
  -4   8  -2    0.64    0.09
   4  -8   2    0.27    0.17
   4   8   3   31.89    0.58
  -4   8  -3   32.32    0.60
   4  -8   3   32.79    0.95
   5   0 -13    0.21    0.11
   5   0 -12   25.45    0.67
   5   0 -11    0.00    0.06
   5   0 -11    0.01    0.07
   5   0 -10   36.74    0.77
   5   0 -10   36.46    0.74
   5   0  -9    0.06    0.06
   5   0  -9    0.05    0.06
   5   0  -8   13.04    0.37
   5   0  -8   12.61    0.38
   5   0  -7    0.17    0.05
   5   0  -7    0.06    0.05
   5   0  -6    0.46    0.08
   5   0  -6    0.45    0.07
   5   0  -5    0.00    0.03
   5   0  -5    0.19    0.05
   5   0  -4  137.85    1.66
  -5   0   4  139.62    1.67
   5   0  -4  136.72    1.59
  -5   0   3   -0.02    0.03
  -5   0   3   -0.04    0.05
   5   0  -3   -0.05    0.03
  -5   0   2   62.84    0.82
   5   0  -2   64.06    0.83
   5   0  -2   63.42    0.82
  -5   0   2   61.51    0.83
  -5   0   1    0.02    0.03
   5   0  -1    0.02    0.02
   5   0  -1   -0.01    0.02
  -5   0   1    0.04    0.03
  -5   0   1    0.01    0.02
   5   0  -1    0.04    0.03
  -5   0   0   11.05    0.24
   5   0   0   11.50    0.24
   5   0   0   11.85    0.26
  -5   0   0   11.71    0.24
  -5   0  -1    0.11    0.04
   5   0   1    0.00    0.02
  -5   0  -1    0.00    0.03
   5   0   1    0.11    0.04
  -5   0  -1    0.00    0.03
  -5   0  -2  101.19    1.26
  -5   0  -2   99.54    1.25
  -5   0  -3    0.02    0.03
  -5   0  -3    0.05    0.03
  -5   0  -4  104.32    1.36
  -5   0  -4  107.46    1.38
  -5   0  -5   -0.05    0.05
  -5   0  -5    0.09    0.06
  -5   0  -6  358.96    4.09
  -5   0  -6  353.88    4.10
  -5   0  -7   -0.01    0.06
  -5   0  -7    0.05    0.07
  -5   0  -8   88.13    1.34
  -5   0  -8   88.13    1.31
  -5   0  -9    0.06    0.08
  -5   0  -9   -0.07    0.06
  -5   0 -10   42.54    0.85
  -5   0 -10   42.28    0.88
  -5   0 -11   -0.14    0.08
  -5   0 -12   56.02    1.12
   5   1 -13    5.68    0.37
   5  -1 -13    4.82    0.32
   5   1 -12    6.25    0.33
   5   1 -12    6.16    0.36
   5  -1 -12    6.04    0.33
   5   1 -11   14.40    0.50
   5   1 -11   15.02    0.48
   5  -1 -11   14.82    0.47
   5   1 -10   12.03    0.43
   5   1 -10   11.72    0.40
   5  -1 -10   11.33    0.38
   5  -1 -10   11.56    0.39
  -5   1   9   16.29    0.38
   5   1  -9   16.88    0.48
   5   1  -9   16.85    0.46
   5  -1  -9   16.92    0.43
   5  -1  -9   16.85    0.45
   5   1  -8   12.66    0.39
   5   1  -8   11.83    0.36
  -5   1   8   12.29    0.32
   5  -1  -8   12.00    0.34
   5  -1  -8   11.93    0.35
  -5   1   7    8.10    0.25
   5   1  -7    8.25    0.30
   5   1  -7    7.67    0.28
   5  -1  -7    7.86    0.27
  -5  -1   7    8.29    0.29
   5  -1  -7    8.02    0.26
  -5   1   6   38.55    0.63
   5   1  -6   39.67    0.67
   5  -1  -6   39.88    0.63
   5  -1  -6   40.59    0.65
  -5  -1   6   40.10    0.67
   5   1  -5   78.90    1.08
  -5   1   5   79.64    1.06
  -5  -1   5   78.91    1.08
   5  -1  -5   79.62    1.04
   5  -1  -5   80.24    1.06
  -5   1   4  229.95    2.66
   5   1  -4  232.26    2.68
   5  -1  -4  231.89    2.72
  -5  -1   4  236.35    2.69
   5  -1  -4  236.07    2.66
   5  -1  -4  240.18    2.65
   5   1  -3   16.54    0.33
  -5   1   3   16.21    0.31
  -5   1   3   16.77    0.32
   5   1  -3   17.30    0.48
   5  -1  -3   17.01    0.31
  -5  -1   3   16.99    0.33
   5  -1  -3   16.44    0.36
   5  -1  -3   17.16    0.32
  -5   1   2    6.43    0.17
   5   1  -2    6.34    0.18
  -5   1   2    6.52    0.18
  -5   1   2    6.46    0.18
   5   1  -2    6.71    0.19
   5  -1  -2    6.80    0.22
   5  -1  -2    6.61    0.17
   5  -1  -2    6.56    0.17
  -5  -1   2    6.28    0.18
  -5   1   1   61.12    0.78
   5   1  -1   63.04    0.82
   5   1  -1   61.78    0.81
   5   1  -1   60.36    0.80
  -5   1   1   60.77    0.79
  -5   1   1   61.35    0.79
  -5   1   1   62.90    0.81
  -5  -1   1   60.75    0.80
   5  -1  -1   61.43    0.78
   5  -1  -1   61.03    0.77
   5   1   0    0.77    0.07
  -5   1   0    0.81    0.07
  -5   1   0    0.83    0.07
   5   1   0    0.72    0.07
  -5   1   0    0.84    0.06
  -5   1   0    1.13    0.08
   5   1   0    0.75    0.07
   5  -1   0    0.81    0.06
  -5  -1   0    0.87    0.07
   5  -1   0    0.70    0.06
  -5  -1   0    0.81    0.07
   5  -1   0    0.77    0.06
  -5   1  -1   65.30    0.84
   5   1   1   64.74    0.85
   5   1   1   64.56    0.90
   5   1   1   63.72    0.85
  -5   1  -1   64.81    0.85
  -5   1  -1   64.33    0.85
   5  -1   1   65.52    0.83
  -5  -1  -1   65.52    0.86
   5  -1   1   63.33    0.82
  -5  -1  -1   64.59    0.84
  -5   1  -2   19.79    0.37
  -5   1  -2   21.43    0.37
  -5   1  -2   20.82    0.38
   5   1   2   20.43    0.37
   5   1   2   20.22    0.37
  -5  -1  -2   20.09    0.36
  -5  -1  -2   20.50    0.38
  -5   1  -3  124.44    1.53
  -5   1  -3  120.27    1.51
   5   1   3  122.07    1.51
  -5  -1  -3  120.57    1.49
  -5  -1  -3  123.50    1.51
  -5   1  -4   49.62    0.76
  -5   1  -4   48.07    0.76
  -5  -1  -4   48.16    0.73
  -5  -1  -4   48.92    0.75
  -5   1  -5  162.97    2.02
  -5   1  -5  164.41    2.04
  -5  -1  -5  161.91    1.99
  -5  -1  -5  163.75    2.01
  -5   1  -6   22.69    0.51
  -5   1  -6   22.27    0.49
  -5  -1  -6   22.50    0.49
  -5  -1  -6   22.55    0.48
  -5   1  -7   71.20    1.12
  -5   1  -7   71.15    1.10
  -5  -1  -7   70.01    1.08
  -5  -1  -7   70.62    1.06
  -5   1  -8    5.28    0.27
  -5   1  -8    5.04    0.28
  -5  -1  -8    5.36    0.25
  -5  -1  -8    5.28    0.26
  -5   1  -9   42.92    0.84
  -5   1  -9   41.57    0.85
  -5  -1  -9   41.71    0.82
  -5  -1  -9   41.83    0.79
  -5   1 -10    1.32    0.18
  -5   1 -10    1.15    0.16
  -5  -1 -10    1.32    0.17
  -5   1 -11   43.25    0.91
  -5   1 -11   43.11    0.95
  -5  -1 -11   42.31    0.89
  -5   1 -12    1.62    0.22
  -5   1 -12    1.37    0.21
  -5  -1 -12    1.54    0.20
   5   2 -13   24.39    0.69
   5   2 -13   24.52    0.74
   5   2 -12    0.63    0.15
   5   2 -12    0.60    0.14
   5  -2 -12    0.60    0.12
   5   2 -11   44.46    0.90
   5   2 -11   44.02    0.93
   5  -2 -11   42.93    0.80
   5   2 -10    2.94    0.23
   5   2 -10    2.95    0.24
  -5  -2  10    2.46    0.23
   5  -2 -10    3.22    0.20
   5   2  -9   40.72    0.82
   5   2  -9   40.88    0.79
  -5   2   9   40.37    0.78
  -5  -2   9   40.67    0.77
   5  -2  -9   40.10    0.71
   5   2  -8   16.64    0.45
   5   2  -8   17.00    0.47
  -5   2   8   16.58    0.45
   5  -2  -8   16.73    0.37
  -5  -2   8   16.83    0.44
   5  -2  -8   16.67    0.39
   5   2  -7   57.15    0.95
  -5   2   7   56.69    0.95
   5   2  -7   55.95    0.91
  -5  -2   7   57.21    0.90
   5  -2  -7   58.69    0.84
   5  -2  -7   58.15    0.82
  -5   2   6   25.83    0.49
  -5   2   6   26.38    0.56
   5   2  -6   26.11    0.52
  -5  -2   6   26.30    0.51
   5  -2  -6   27.34    0.46
  -5   2   5   31.58    0.53
   5   2  -5   32.07    0.57
  -5   2   5   32.31    0.62
   5  -2  -5   32.36    0.49
   5  -2  -5   33.77    0.50
  -5  -2   5   32.16    0.55
  -5   2   4    0.01    0.03
  -5   2   4    0.13    0.06
   5   2  -4    0.04    0.04
   5  -2  -4    0.05    0.03
   5  -2  -4    0.02    0.03
   5  -2  -4   -0.01    0.05
  -5  -2   4    0.03    0.03
   5  -2  -4    0.05    0.03
  -5   2   3  213.34    2.58
  -5   2   3  214.88    2.43
   5   2  -3  212.15    2.45
   5   2  -3  209.08    2.45
  -5   2   3  211.07    2.41
   5  -2  -3  216.44    2.36
   5  -2  -3  217.76    2.34
  -5  -2   3  213.46    2.43
   5  -2  -3  213.19    2.35
   5  -2  -3  214.84    2.63
  -5   2   2    3.12    0.12
   5   2  -2    2.78    0.13
  -5   2   2    3.25    0.12
  -5   2   2    2.94    0.12
   5   2  -2    2.78    0.13
   5  -2  -2    3.06    0.18
  -5  -2   2    2.72    0.12
  -5   2   1  115.39    1.33
   5   2  -1  114.54    1.37
   5   2  -1  112.48    1.37
  -5   2   1  113.91    1.34
  -5   2   1  113.38    1.33
  -5  -2   1  112.81    1.32
   5  -2  -1  112.75    1.41
   5  -2  -1  113.77    1.55
  -5  -2   1  114.94    1.34
   5   2   0  200.51    2.30
  -5   2   0  201.39    2.27
   5   2   0  198.99    2.29
   5   2   0  198.51    2.29
  -5   2   0  203.23    2.26
  -5   2   0  202.23    2.27
   5   2   0  201.84    2.23
  -5  -2   0  199.41    2.23
   5  -2   0  202.11    2.35
   5  -2   0  202.40    2.22
  -5  -2   0  201.80    2.25
   5  -2   0  207.16    2.51
   5   2   1  148.08    1.73
   5   2   1  148.81    1.68
   5   2   1  147.01    1.74
  -5   2  -1  149.75    1.73
  -5   2  -1  146.23    1.72
  -5  -2  -1  147.53    1.69
   5  -2   1  144.89    1.78
   5  -2   1  149.85    1.67
  -5   2  -2   95.27    1.21
  -5   2  -2   96.38    1.21
   5   2   2   94.63    1.21
   5   2   2   93.19    1.20
   5  -2   2  100.43    1.17
  -5  -2  -2   97.36    1.19
  -5  -2  -2   96.16    1.16
   5  -2   2   96.79    1.26
   5   2   3   91.81    1.19
  -5   2  -3   93.09    1.21
  -5   2  -3   92.93    1.21
   5   2   3   91.34    1.20
  -5  -2  -3   92.06    1.15
  -5  -2  -3   93.65    1.17
  -5   2  -4   22.51    0.45
   5   2   4   23.02    0.48
  -5   2  -4   22.65    0.46
   5   2   4   21.73    0.44
  -5  -2  -4   21.99    0.40
  -5  -2  -4   22.78    0.43
  -5   2  -5   29.07    0.57
  -5   2  -5   29.99    0.57
  -5  -2  -5   29.82    0.53
  -5  -2  -5   28.97    0.51
  -5   2  -6    9.08    0.31
  -5   2  -6    9.27    0.32
  -5  -2  -6    9.44    0.29
  -5  -2  -6    9.24    0.27
  -5   2  -7   66.36    1.08
  -5   2  -7   66.46    1.06
  -5  -2  -7   64.30    0.97
  -5  -2  -7   66.07    1.01
  -5   2  -8   13.29    0.44
  -5   2  -8   13.78    0.44
  -5  -2  -8   13.72    0.40
  -5   2  -9    4.10    0.28
  -5   2  -9    4.01    0.26
  -5  -2  -9    3.98    0.24
  -5   2 -10   44.25    0.94
  -5   2 -10   44.82    0.92
  -5  -2 -10   45.24    0.86
  -5   2 -11    6.06    0.38
  -5   2 -11    5.96    0.34
  -5  -2 -11    5.78    0.31
  -5   2 -12    2.75    0.32
  -5   2 -12    3.34    0.29
  -5  -2 -12    3.40    0.27
   5   3 -12   19.42    0.64
   5   3 -12   18.82    0.60
   5   3 -11    0.63    0.13
   5   3 -11    0.56    0.13
   5   3 -10   65.92    1.15
   5   3 -10   64.98    1.18
   5   3  -9    1.21    0.15
   5   3  -9    1.23    0.16
   5  -3  -9    1.32    0.13
   5   3  -8   59.26    0.99
   5   3  -8   57.97    1.01
  -5  -3   8   56.47    0.92
   5   3  -7    0.07    0.06
  -5  -3   7    0.03    0.05
  -5   3   6   63.06    0.92
   5   3  -6   63.81    0.98
  -5  -3   6   65.06    0.93
  -5   3   5    3.85    0.25
   5   3  -5    3.95    0.15
   5   3  -5    4.04    0.19
  -5   3   5    3.70    0.16
  -5  -3   5    4.09    0.17
  -5   3   4   71.66    0.94
   5   3  -4   73.61    1.03
  -5   3   4   74.14    1.18
   5   3  -4   74.40    1.02
   5   3  -4   71.72    1.01
   5  -3  -4   74.08    1.22
  -5   3   3    9.11    0.33
   5   3  -3    8.81    0.24
  -5   3   3    8.65    0.20
   5   3  -3    8.98    0.24
  -5   3   3    9.00    0.21
  -5  -3   3    9.29    0.26
   5  -3  -3    9.13    0.35
  -5  -3   3    9.01    0.20
   5   3  -2   43.27    0.65
   5   3  -2   44.29    0.65
  -5   3   2   44.73    0.60
  -5   3   2   44.59    0.82
  -5   3   2   45.47    0.60
  -5  -3   2   45.43    0.57
  -5  -3   2   45.84    0.69
   5  -3  -2   44.39    0.87
  -5   3   1    1.49    0.08
   5   3  -1    1.51    0.09
  -5   3   1    1.46    0.08
   5   3  -1    1.53    0.10
  -5   3   1    1.40    0.08
  -5  -3   1    1.73    0.11
   5  -3  -1    1.61    0.14
   5  -3  -1    1.57    0.16
  -5   3   0  260.46    2.84
  -5   3   0  254.66    2.84
   5   3   0  266.07    3.01
   5   3   0  254.11    2.88
   5   3   0  258.24    2.89
   5  -3   0  256.12    3.20
   5  -3   0  255.25    3.02
  -5  -3   0  255.47    2.90
  -5   3  -1    1.02    0.09
   5   3   1    0.90    0.08
   5   3   1    1.09    0.10
  -5   3  -1    1.05    0.09
   5  -3   1    1.27    0.15
   5  -3   1    1.06    0.13
  -5   3  -2  100.11    1.26
   5   3   2  101.63    1.27
   5   3   2   99.04    1.26
  -5   3  -2  101.34    1.26
   5  -3   2  101.62    1.39
   5  -3   2  101.08    1.52
   5   3   3    0.13    0.05
  -5   3  -3    0.02    0.05
  -5   3  -3    0.06    0.05
   5   3   3    0.26    0.06
   5  -3   3    0.25    0.08
   5  -3   3    0.31    0.10
   5   3   4   60.78    0.89
   5   3   4   58.38    0.87
  -5   3  -4   59.89    0.90
  -5   3  -4   59.20    0.89
   5  -3   4   60.19    0.97
  -5  -3  -4   60.31    0.78
   5  -3   4   61.13    1.09
  -5  -3  -4   59.12    0.76
  -5   3  -5    3.60    0.20
   5   3   5    3.69    0.18
  -5   3  -5    3.95    0.21
  -5  -3  -5    3.87    0.15
  -5  -3  -5    3.74    0.14
  -5   3  -6   12.17    0.37
  -5   3  -6   11.77    0.37
  -5  -3  -6   12.21    0.29
  -5   3  -7    9.85    0.36
  -5   3  -7    9.86    0.36
  -5  -3  -7    9.64    0.28
  -5   3  -8   16.90    0.50
  -5   3  -8   17.30    0.51
  -5  -3  -8   16.36    0.40
  -5   3  -9    2.26    0.24
  -5   3  -9    2.37    0.25
  -5  -3  -9    2.59    0.19
  -5   3 -10   10.04    0.43
  -5   3 -10   10.25    0.45
  -5   3 -11    0.75    0.17
  -5   3 -11    0.95    0.18
   5   4 -12    0.05    0.10
   5   4 -12   -0.01    0.11
   5   4 -11   15.23    0.53
   5   4 -11   14.79    0.55
   5   4 -10    3.37    0.26
   5   4 -10    2.99    0.28
   5   4  -9   33.93    0.78
   5   4  -9   35.18    0.76
   5   4  -8    5.60    0.30
   5   4  -8    6.12    0.29
   5   4  -7   35.37    0.70
   5   4  -6   41.38    0.74
   5   4  -5   46.00    0.76
   5   4  -5   45.79    0.76
  -5   4   5   44.59    0.67
  -5   4   4    0.40    0.06
   5   4  -4    0.33    0.06
   5   4  -4    0.35    0.07
   5   4  -4    0.60    0.11
  -5   4   4    0.33    0.06
  -5  -4   4    0.71    0.12
   5   4  -3   76.35    1.04
  -5   4   3   78.09    0.96
  -5   4   3   77.42    0.95
   5   4  -3   76.50    1.21
   5   4  -3   77.73    1.05
   5  -4  -3   78.49    1.37
  -5  -4   3   79.27    1.15
  -5   4   2   17.39    0.28
   5   4  -2   16.89    0.35
   5   4  -2   16.68    0.35
  -5  -4   2   17.54    0.41
   5  -4  -2   17.80    0.56
   5   4  -1   11.96    0.27
  -5   4   1   12.02    0.22
   5   4  -1   11.62    0.27
   5  -4  -1   11.78    0.37
  -5  -4   1   11.99    0.33
   5  -4  -1   12.36    0.46
   5   4   0   74.42    0.98
  -5   4   0   77.32    0.93
  -5   4   0   76.18    0.93
   5   4   0   76.99    0.99
   5  -4   0   75.25    1.17
  -5  -4   0   75.85    1.08
   5  -4   0   79.21    1.36
  -5   4  -1   49.28    0.68
   5   4   1   49.51    0.70
   5   4   1   48.58    0.70
  -5   4  -1   50.13    0.68
   5  -4   1   49.14    0.87
   5  -4   1   49.43    1.01
  -5   4  -2   21.73    0.40
   5   4   2   21.99    0.41
   5   4   2   21.35    0.40
  -5   4  -2   21.61    0.40
   5  -4   2   21.49    0.53
   5  -4   2   22.14    0.63
  -5   4  -3   21.51    0.43
   5   4   3   21.15    0.41
  -5   4  -3   22.17    0.44
   5   4   3   21.63    0.43
   5  -4   3   21.89    0.55
   5  -4   3   23.14    0.65
  -5   4  -4   23.77    0.49
   5   4   4   23.76    0.47
  -5   4  -4   23.53    0.48
   5  -4   4   24.34    0.68
   5  -4   4   23.67    0.59
  -5   4  -5    7.58    0.28
   5   4   5    8.18    0.28
  -5   4  -5    8.24    0.29
   5  -4   5    8.38    0.35
   5  -4   5    8.78    0.40
  -5   4  -6    0.03    0.07
  -5   4  -6    0.05    0.07
   5  -4   6    0.11    0.09
   5  -4   6    0.20    0.10
  -5   4  -7   16.07    0.46
  -5   4  -7   15.80    0.47
   5  -4   7   15.60    0.56
  -5   4  -8   29.31    0.68
  -5   4  -8   29.42    0.70
   5  -4   8   28.24    0.78
  -5   4  -9    0.22    0.11
  -5   4  -9    0.04    0.09
   5  -4   9    0.21    0.12
  -5   4 -10   27.88    0.73
  -5   4 -10   27.41    0.74
  -5   4 -11    5.27    0.38
  -5   4 -11    5.47    0.36
   5   5 -11    5.42    0.36
   5   5 -11    5.87    0.39
   5   5 -10    1.83    0.22
   5   5 -10    1.48    0.19
   5   5  -9   11.21    0.42
   5   5  -9   10.81    0.44
   5   5  -8    5.84    0.29
   5   5  -8    6.01    0.32
   5   5  -7   16.18    0.46
  -5  -5   7   17.49    0.55
   5   5  -6    0.04    0.07
  -5  -5   6    0.20    0.10
   5   5  -5   28.25    0.57
   5   5  -5   27.96    0.63
  -5  -5   5   28.58    0.67
  -5   5   4   15.96    0.32
  -5   5   4   15.32    0.32
   5   5  -4   15.65    0.38
  -5  -5   4   15.76    0.46
   5   5  -3   38.35    0.64
  -5  -5   3   38.03    0.76
   5   5  -2    7.42    0.29
   5   5  -2    7.32    0.23
   5  -5  -2    7.73    0.41
  -5  -5   2    7.48    0.30
   5   5  -1   53.74    0.76
   5   5  -1   51.93    0.75
   5  -5  -1   52.23    0.97
  -5  -5   1   51.50    0.89
   5  -5  -1   53.25    1.15
   5   5   0    3.45    0.15
   5   5   0    3.37    0.15
   5  -5   0    3.74    0.30
  -5  -5   0    3.38    0.21
   5  -5   0    3.50    0.24
  -5   5  -1   75.77    0.96
   5   5   1   75.38    1.00
  -5   5  -1   75.43    0.96
   5   5   1   75.27    1.00
   5  -5   1   74.30    1.42
   5  -5   1   75.31    1.26
  -5   5  -2    4.34    0.18
   5   5   2    4.35    0.18
  -5   5  -2    4.37    0.18
   5  -5   2    4.91    0.28
   5  -5   2    4.37    0.32
  -5   5  -3   28.94    0.53
  -5   5  -3   27.90    0.52
   5   5   3   28.47    0.52
   5  -5   3   28.70    0.80
   5  -5   3   29.18    0.71
  -5   5  -4    1.13    0.12
  -5   5  -4    0.99    0.11
   5   5   4    0.94    0.11
   5  -5   4    1.42    0.19
   5  -5   4    1.58    0.22
   5   5   5   40.64    0.71
  -5   5  -5   39.11    0.73
  -5   5  -5   40.52    0.73
   5  -5   5   39.61    0.89
   5  -5   5   40.18    0.98
  -5   5  -6    1.90    0.19
  -5   5  -6    2.17    0.20
   5  -5   6    2.00    0.24
   5  -5   6    2.41    0.24
  -5   5  -7   62.99    1.07
  -5   5  -7   61.43    1.08
   5  -5   7   60.82    1.23
   5  -5   7   61.34    1.29
  -5   5  -8    1.01    0.15
  -5   5  -8    0.88    0.16
   5  -5   8    1.24    0.22
   5  -5   8    1.08    0.21
  -5   5  -9   40.47    0.90
  -5   5  -9   40.37    0.89
   5  -5   9   41.05    1.02
  -5   5 -10    0.33    0.13
   5  -5  10    0.34    0.16
   5   6  -9    4.56    0.31
   5   6  -9    4.50    0.30
  -5  -6   9    4.36    0.35
   5   6  -8    8.62    0.39
   5   6  -8    8.42    0.37
  -5  -6   8    8.69    0.45
   5   6  -7    0.68    0.13
  -5  -6   7    1.09    0.20
   5   6  -6   25.14    0.58
  -5  -6   6   24.75    0.70
   5   6  -5    6.85    0.28
  -5  -6   5    7.23    0.37
   5   6  -4   61.62    0.95
  -5  -6   4   61.38    1.13
   5   6  -3    4.25    0.20
  -5  -6   3    3.87    0.27
   5   6  -2   48.26    0.74
  -5  -6   2   47.66    0.92
   5   6  -1    0.31    0.07
  -5  -6   1    0.49    0.13
   5  -6  -1    0.31    0.13
   5  -6  -1    0.39    0.16
   5   6   0   55.98    0.80
   5  -6   0   55.58    1.09
  -5  -6   0   54.84    0.99
   5  -6   0   55.25    1.27
   5   6   1    1.07    0.12
  -5   6  -1    1.02    0.09
   5  -6   1    1.11    0.19
   5  -6   1    1.44    0.24
  -5   6  -2   41.59    0.65
   5   6   2   42.25    0.67
  -5   6  -2   42.64    0.67
   5  -6   2   40.42    1.06
   5  -6   2   43.30    0.95
   5   6   3    0.09    0.06
  -5   6  -3    0.10    0.06
  -5   6  -3    0.16    0.07
   5  -6   3    0.46    0.16
   5  -6   3    0.15    0.12
  -5   6  -4   40.19    0.72
   5   6   4   41.34    0.70
  -5   6  -4   41.09    0.72
   5  -6   4   40.72    0.95
   5  -6   4   41.21    1.07
  -5   6  -5    5.31    0.26
  -5   6  -5    5.37    0.26
   5   6   5    5.23    0.24
   5  -6   5    5.49    0.35
   5  -6   5    4.87    0.37
  -5   6  -6   52.64    0.93
  -5   6  -6   51.78    0.94
   5  -6   6   51.57    1.14
   5  -6   6   49.89    1.22
  -5   6  -7    0.58    0.13
  -5   6  -7    0.58    0.13
   5  -6   7    0.77    0.20
   5  -6   7    1.02    0.22
  -5   6  -8   20.51    0.60
  -5   6  -8   21.38    0.61
   5  -6   8   20.43    0.72
   5   7  -7    8.98    0.38
  -5  -7   7    9.62    0.49
   5   7  -6   12.23    0.41
  -5  -7   6   11.13    0.51
   5   7  -5   23.71    0.55
  -5  -7   5   23.08    0.70
   5   7  -4    9.07    0.32
  -5  -7   4    9.38    0.44
   5   7  -3   11.82    0.34
  -5  -7   3   11.11    0.46
   5   7  -2   13.81    0.35
  -5  -7   2   13.56    0.50
   5   7  -1   32.69    0.58
   5  -7  -1   32.66    0.85
  -5  -7   1   33.28    0.79
   5   7   0   12.29    0.32
   5  -7   0   11.86    0.50
   5   7   1   15.48    0.36
   5  -7   1   15.88    0.58
   5  -7   1   15.06    0.67
   5   7   2   12.58    0.33
  -5   7  -2   13.24    0.33
   5  -7   2   12.91    0.54
   5  -7   2   12.43    0.62
   5   7   3   29.05    0.55
  -5   7  -3   28.43    0.55
   5  -7   3   27.68    0.93
   5  -7   3   29.99    0.84
  -5   7  -4    5.13    0.25
   5   7   4    4.92    0.23
   5  -7   4    4.98    0.42
   5  -7   4    5.42    0.38
   5   7   5   23.49    0.53
  -5   7  -5   23.14    0.56
   5  -7   5   24.09    0.78
   5  -7   5   22.49    0.84
  -5   7  -6    3.74    0.26
   5  -7   6    4.04    0.39
   5  -7   6    3.31    0.35
   5   8  -4    2.86    0.21
  -5  -8   4    3.32    0.31
   5   8  -3   11.08    0.35
  -5  -8   3   10.61    0.48
   5   8  -2    0.98    0.12
  -5  -8   2    0.51    0.16
   5   8  -1   13.58    0.36
  -5  -8   1   14.22    0.54
   5   8   0    2.49    0.17
   5  -8   0    2.84    0.30
   5   8   1   11.66    0.32
   5  -8   1   12.09    0.55
   5   8   2    1.25    0.14
  -5   8  -2    1.21    0.14
   5  -8   2    1.53    0.27
   5  -8   3    4.25    0.37
   6   0 -13    0.14    0.10
   6   0 -12   84.60    1.41
   6   0 -11    0.03    0.09
   6   0 -11    0.01    0.07
   6   0 -10  128.46    1.81
   6   0 -10  125.57    1.76
   6   0  -9   -0.06    0.06
   6   0  -9   -0.02    0.05
   6   0  -8   35.02    0.66
   6   0  -8   34.80    0.69
   6   0  -7    0.06    0.05
   6   0  -7    0.10    0.06
   6   0  -6  241.79    2.87
  -6   0   6  243.25    2.86
   6   0  -6  243.26    2.84
   6   0  -5    0.17    0.05
  -6   0   5    0.11    0.05
  -6   0   4  259.11    3.03
   6   0  -4  266.83    2.97
   6   0  -4  270.68    3.03
   6   0  -3    0.03    0.04
  -6   0   3   -0.04    0.03
  -6   0   2  304.09    3.36
   6   0  -2  296.11    3.43
   6   0  -1   -0.11    0.02
  -6   0   1   -0.07    0.03
   6   0   0   33.98    0.52
  -6   0   0   33.26    0.54
  -6   0   0   32.94    0.52
   6   0   1   -0.12    0.02
  -6   0  -1   -0.06    0.03
  -6   0  -1   -0.10    0.02
  -6   0  -2    2.74    0.14
  -6   0  -2    2.92    0.14
   6   0   2    2.85    0.13
  -6   0  -3   -0.04    0.03
  -6   0  -3    0.17    0.05
  -6   0  -4  323.09    3.72
  -6   0  -4  328.00    3.71
  -6   0  -5   -0.01    0.05
  -6   0  -5    0.13    0.06
  -6   0  -6  121.26    1.61
  -6   0  -6  119.85    1.63
  -6   0  -7   -0.05    0.07
  -6   0  -7   -0.12    0.06
  -6   0  -8   31.03    0.66
  -6   0  -8   30.60    0.68
  -6   0  -9    0.02    0.08
  -6   0  -9   -0.01    0.07
  -6   0 -10   17.58    0.52
  -6   0 -10   17.26    0.54
  -6   0 -11   -0.13    0.09
  -6   0 -12   13.14    0.53
   6   1 -13   44.57    1.00
   6  -1 -13   44.09    0.93
   6   1 -12    0.23    0.11
   6   1 -12    0.17    0.09
   6  -1 -12    0.17    0.10
  -6  -1  12    0.15    0.11
   6   1 -11   57.41    1.05
   6   1 -11   57.99    1.09
  -6  -1  11   56.53    1.05
   6  -1 -11   57.98    1.02
   6   1 -10    0.30    0.09
   6   1 -10    0.26    0.10
  -6  -1  10    0.34    0.10
   6  -1 -10    0.18    0.09
   6   1  -9   80.35    1.23
   6   1  -9   79.64    1.26
  -6  -1   9   77.66    1.23
   6  -1  -9   79.52    1.17
   6  -1  -9   78.71    1.20
   6   1  -8    0.00    0.06
   6   1  -8    0.01    0.05
   6  -1  -8   -0.07    0.04
   6  -1  -8    0.01    0.05
  -6  -1   8    0.26    0.08
   6   1  -7  167.65    2.11
   6   1  -7  167.12    2.15
  -6  -1   7  166.76    2.11
   6  -1  -7  171.62    2.07
   6  -1  -7  168.60    2.09
   6   1  -6    0.77    0.10
  -6  -1   6    0.80    0.10
   6  -1  -6    0.72    0.08
   6  -1  -6    1.06    0.11
   6   1  -5   59.78    0.89
   6  -1  -5   59.56    0.89
  -6  -1   5   58.80    0.88
   6  -1  -5   60.06    0.86
   6  -1  -5   61.30    0.85
   6   1  -4   42.18    0.67
  -6   1   4   42.74    0.66
  -6   1   4   42.51    0.65
   6  -1  -4   43.39    0.64
  -6  -1   4   42.87    0.67
   6  -1  -4   42.89    0.70
  -6   1   3  216.84    2.47
   6   1  -3  213.12    2.48
  -6   1   3  211.41    2.45
   6  -1  -3  215.62    2.44
  -6  -1   3  214.66    2.48
   6  -1  -3  217.44    2.55
  -6   1   2  120.33    1.47
  -6   1   2  119.20    1.44
   6   1  -2  118.43    1.46
  -6   1   2  118.33    1.45
   6  -1  -2  120.85    1.43
  -6  -1   2  118.89    1.46
   6  -1  -2  121.13    1.44
   6   1  -1  162.74    1.88
   6   1  -1  159.62    1.87
  -6   1   1  160.91    1.86
  -6   1   1  156.90    1.86
  -6   1   1  159.04    1.88
  -6   1   1  157.74    1.81
   6  -1  -1  157.24    1.83
  -6  -1   1  158.88    1.87
   6  -1  -1  159.23    1.84
   6   1   0   12.78    0.28
  -6   1   0   12.61    0.28
  -6   1   0   12.52    0.28
  -6   1   0   12.64    0.27
  -6  -1   0   12.38    0.28
   6  -1   0   12.35    0.26
   6  -1   0   12.67    0.26
   6  -1   0   12.87    0.25
   6   1   1   62.12    0.86
  -6   1  -1   64.07    0.85
  -6   1  -1   62.25    0.85
   6   1   1   61.49    0.91
  -6   1  -1   62.47    0.86
  -6  -1  -1   60.25    0.86
   6  -1   1   61.60    0.80
  -6  -1  -1   62.62    0.84
  -6   1  -2    0.54    0.07
   6   1   2    0.74    0.08
  -6   1  -2    0.82    0.09
  -6  -1  -2    0.75    0.08
  -6  -1  -2    0.52    0.07
  -6   1  -3   30.24    0.54
  -6   1  -3   28.98    0.52
   6   1   3   29.80    0.53
  -6  -1  -3   29.70    0.53
  -6  -1  -3   30.29    0.52
  -6   1  -4   43.03    0.72
  -6   1  -4   43.15    0.71
  -6  -1  -4   43.71    0.69
  -6  -1  -4   42.34    0.70
  -6   1  -5   50.96    0.83
  -6   1  -5   50.39    0.84
  -6  -1  -5   50.69    0.80
  -6  -1  -5   50.52    0.82
  -6   1  -6   27.24    0.57
  -6  -1  -6   26.64    0.56
  -6  -1  -6   26.83    0.55
  -6   1  -7   25.99    0.59
  -6  -1  -7   26.39    0.56
  -6  -1  -7   25.71    0.58
  -6   1  -8   14.68    0.44
  -6   1  -8   14.02    0.45
  -6  -1  -8   13.57    0.42
  -6  -1  -8   14.01    0.41
  -6   1  -9   42.42    0.88
  -6   1  -9   43.00    0.85
  -6  -1  -9   42.98    0.85
  -6  -1  -9   42.50    0.82
  -6   1 -10    0.25    0.11
  -6   1 -10   -0.03    0.10
  -6  -1 -10    0.27    0.11
  -6   1 -11   14.97    0.54
  -6   1 -11   14.83    0.51
  -6  -1 -11   13.96    0.50
  -6   1 -12    3.92    0.34
  -6  -1 -12    3.83    0.31
   6   2 -13    0.28    0.12
   6   2 -13    0.22    0.14
   6   2 -12    8.12    0.42
   6   2 -12    8.47    0.39
   6  -2 -12    8.44    0.34
   6   2 -11    0.38    0.11
   6   2 -11    0.55    0.13
   6  -2 -11    0.41    0.10
   6   2 -10   11.88    0.44
   6   2 -10   12.05    0.42
   6  -2 -10   11.26    0.36
  -6  -2  10   11.81    0.41
   6   2  -9    4.18    0.27
   6   2  -9    4.19    0.25
  -6  -2   9    3.90    0.25
   6  -2  -9    3.94    0.21
   6   2  -8   64.69    1.05
  -6   2   8   64.10    1.03
   6   2  -8   65.32    1.09
  -6  -2   8   65.03    1.03
   6  -2  -8   65.18    0.96
   6  -2  -8   63.66    0.94
   6   2  -7   17.01    0.44
  -6   2   7   16.87    0.44
   6  -2  -7   17.39    0.37
   6  -2  -7   17.08    0.37
  -6  -2   7   16.91    0.42
  -6   2   6  121.33    1.90
   6   2  -6  122.02    1.60
  -6   2   6  120.99    1.63
   6  -2  -6  118.62    1.48
  -6  -2   6  123.20    1.58
   6  -2  -6  123.41    1.50
  -6   2   5    5.69    0.24
  -6   2   5    5.34    0.19
   6   2  -5    6.12    0.23
  -6  -2   5    5.67    0.21
   6  -2  -5    5.83    0.18
   6  -2  -5    5.55    0.21
   6  -2  -5    5.81    0.26
   6   2  -4   10.70    0.29
  -6   2   4   11.28    0.27
   6  -2  -4   11.08    0.23
  -6  -2   4   10.88    0.28
   6  -2  -4   11.25    0.24
   6  -2  -4   10.65    0.35
  -6   2   3  162.53    1.92
  -6   2   3  163.32    1.92
  -6   2   3  162.75    1.94
   6   2  -3  162.73    1.96
   6   2  -3  164.31    1.97
   6  -2  -3  164.39    1.85
   6  -2  -3  166.72    1.86
   6  -2  -3  166.11    1.86
  -6  -2   3  164.33    1.94
   6  -2  -3  165.97    2.13
  -6   2   2   77.37    1.00
  -6   2   2   78.07    1.01
   6   2  -2   77.89    1.04
   6   2  -2   78.35    1.04
  -6   2   2   77.93    1.00
   6  -2  -2   79.04    0.93
  -6  -2   2   79.54    1.02
   6  -2  -2   78.57    0.94
  -6  -2   2   78.82    0.96
   6  -2  -2   78.68    1.19
  -6   2   1    6.28    0.18
  -6   2   1    6.21    0.19
   6   2  -1    6.10    0.19
   6   2  -1    6.02    0.19
  -6   2   1    6.12    0.18
  -6  -2   1    6.16    0.15
  -6  -2   1    6.24    0.18
   6  -2  -1    6.28    0.26
   6  -2  -1    6.20    0.15
   6  -2  -1    6.08    0.20
   6   2   0   26.80    0.46
  -6   2   0   28.04    0.46
   6   2   0   27.30    0.47
  -6   2   0   27.74    0.45
  -6   2   0   28.01    0.46
   6  -2   0   27.68    0.40
  -6  -2   0   27.38    0.44
   6  -2   0   27.53    0.49
   6   2   1   35.51    0.57
  -6   2  -1   34.83    0.55
   6   2   1   35.50    0.48
   6   2   1   34.67    0.55
  -6   2  -1   35.50    0.54
  -6   2  -1   35.03    0.56
  -6  -2  -1   35.13    0.53
   6  -2   1   35.40    0.51
   6  -2   1   34.97    0.58
   6   2   2   44.66    0.68
  -6   2  -2   45.17    0.69
  -6   2  -2   44.32    0.67
  -6   2  -2   44.48    0.69
   6   2   2   47.16    0.63
   6   2   2   45.41    0.69
  -6  -2  -2   45.44    0.67
   6  -2   2   44.50    0.70
  -6  -2  -2   44.77    0.65
   6  -2   2   46.21    0.73
  -6   2  -3   55.49    0.83
   6   2   3   54.47    0.88
  -6   2  -3   55.20    0.83
   6   2   3   55.12    0.82
  -6  -2  -3   55.53    0.80
  -6  -2  -3   54.78    0.77
  -6   2  -4   14.04    0.36
  -6   2  -4   14.29    0.37
   6   2   4   14.05    0.36
  -6  -2  -4   13.94    0.32
  -6  -2  -4   14.24    0.34
  -6   2  -5   43.60    0.76
  -6   2  -5   44.63    0.76
  -6  -2  -5   43.50    0.72
  -6  -2  -5   43.01    0.69
  -6   2  -6    9.10    0.33
  -6   2  -6    9.13    0.32
  -6  -2  -6    9.29    0.30
  -6  -2  -6    9.12    0.28
  -6   2  -7   48.10    0.89
  -6   2  -7   49.40    0.88
  -6  -2  -7   47.86    0.80
  -6  -2  -7   47.79    0.83
  -6   2  -8   33.34    0.74
  -6   2  -8   33.34    0.72
  -6  -2  -8   32.67    0.67
  -6   2  -9   16.76    0.54
  -6   2  -9   16.85    0.52
  -6  -2  -9   16.53    0.47
  -6   2 -10   10.57    0.45
  -6   2 -10   10.18    0.42
  -6  -2 -10   10.50    0.40
  -6   2 -11   17.50    0.61
  -6   2 -11   17.57    0.58
  -6  -2 -11   17.20    0.53
   6   3 -12    2.55    0.27
   6   3 -12    2.67    0.30
   6   3 -11    3.27    0.28
   6   3 -11    3.69    0.27
   6   3 -10    2.99    0.25
   6   3 -10    3.07    0.28
   6   3  -9    0.11    0.08
   6   3  -9    0.21    0.09
   6   3  -8   15.21    0.45
  -6  -3   8   15.30    0.42
   6   3  -7    0.08    0.07
  -6  -3   7    0.21    0.07
  -6   3   6   15.52    0.37
   6   3  -6   16.01    0.41
  -6  -3   6   16.55    0.38
   6   3  -5    4.69    0.17
  -6   3   5    4.60    0.18
   6   3  -5    4.18    0.20
  -6  -3   5    4.47    0.18
   6  -3  -5    4.45    0.27
   6   3  -4    9.88    0.28
  -6   3   4    9.97    0.47
   6   3  -4   10.32    0.29
  -6   3   4    9.91    0.25
   6  -3  -4   10.49    0.40
  -6  -3   4   10.30    0.26
  -6   3   3   10.92    0.25
   6   3  -3   10.85    0.29
  -6   3   3   10.83    0.38
   6   3  -3   10.83    0.28
  -6   3   3   11.10    0.26
   6  -3  -3   11.66    0.41
  -6  -3   3   11.03    0.28
  -6   3   2   13.69    0.28
  -6   3   2   13.18    0.27
   6   3  -2   13.36    0.31
  -6   3   2   13.48    0.27
   6   3  -2   13.92    0.31
   6  -3  -2   13.37    0.44
  -6  -3   2   13.61    0.26
  -6  -3   2   13.71    0.30
  -6   3   1   22.64    0.38
   6   3  -1   22.58    0.42
   6   3  -1   22.85    0.42
  -6   3   1   23.47    0.39
  -6   3   1   23.33    0.38
  -6  -3   1   23.20    0.35
   6  -3  -1   22.52    0.48
  -6  -3   1   22.51    0.41
   6  -3  -1   23.51    0.60
  -6   3   0   58.21    0.78
   6   3   0   58.49    0.82
   6   3   0   56.86    0.81
  -6   3   0   59.63    0.80
  -6   3   0   58.79    0.79
   6  -3   0   58.63    0.91
   6  -3   0   59.63    1.06
  -6  -3   0   58.88    0.72
  -6   3  -1    0.40    0.07
   6   3   1    0.30    0.06
   6   3   1    0.34    0.06
  -6   3  -1    0.23    0.06
   6  -3   1    0.64    0.13
   6  -3   1    0.49    0.10
  -6  -3  -1    0.40    0.05
  -6   3  -2  108.36    1.39
  -6   3  -2  110.32    1.39
   6   3   2  107.59    1.39
   6   3   2  110.49    1.40
   6  -3   2  108.53    1.49
  -6  -3  -2  110.18    1.28
   6  -3   2  113.85    1.69
   6   3   3    0.02    0.05
  -6   3  -3   -0.14    0.05
  -6   3  -3   -0.11    0.05
   6   3   3    0.01    0.05
   6  -3   3   -0.08    0.03
   6  -3   3    0.24    0.09
   6  -3   3    0.09    0.07
   6   3   4   56.23    0.87
   6   3   4   54.36    0.85
  -6   3  -4   55.45    0.87
  -6   3  -4   56.75    0.88
   6  -3   4   56.42    0.94
  -6  -3  -4   55.78    0.77
  -6  -3  -4   54.76    0.75
  -6   3  -5    5.33    0.24
  -6   3  -5    5.52    0.25
  -6  -3  -5    5.21    0.19
  -6  -3  -5    5.09    0.18
  -6   3  -6    0.65    0.11
  -6   3  -6    0.53    0.10
  -6   3  -7    3.12    0.24
  -6   3  -7    3.11    0.23
  -6  -3  -7    3.07    0.19
  -6   3  -8   62.35    1.09
  -6   3  -8   61.40    1.11
  -6  -3  -8   61.58    0.96
  -6   3  -9   -0.11    0.08
  -6   3  -9    0.05    0.08
  -6  -3  -9    0.07    0.07
  -6   3 -10   27.31    0.74
  -6   3 -10   27.92    0.72
  -6   3 -11   -0.06    0.10
  -6   3 -11   -0.04    0.11
   6   4 -12   10.54    0.50
   6   4 -12   10.18    0.46
   6   4 -11    0.31    0.14
   6   4 -11    0.13    0.11
   6   4 -10    8.20    0.40
   6   4 -10    9.28    0.40
   6   4  -9    0.13    0.09
   6   4  -9    0.20    0.10
   6   4  -8   38.93    0.78
   6   4  -7    8.36    0.32
   6   4  -6   30.62    0.55
   6   4  -6   31.14    0.63
   6   4  -5    0.53    0.09
   6   4  -5    0.87    0.12
  -6   4   5    0.67    0.12
  -6  -4   5    1.17    0.15
  -6   4   4   17.68    0.36
   6   4  -4   17.65    0.41
   6   4  -4   16.79    0.40
  -6   4   4   16.92    0.34
   6   4  -4   17.23    0.45
   6  -4  -4   17.56    0.57
  -6  -4   4   17.92    0.44
   6   4  -3   55.74    0.83
   6   4  -3   55.93    0.83
   6   4  -3   55.77    0.97
  -6   4   3   56.58    0.77
  -6   4   3   55.62    0.76
  -6  -4   3   55.93    0.89
   6  -4  -3   56.26    1.12
   6   4  -2   25.96    0.48
  -6   4   2   26.37    0.43
  -6   4   2   25.94    0.41
   6   4  -2   25.45    0.47
  -6   4   2   26.13    0.42
   6  -4  -2   26.41    0.71
  -6  -4   2   26.25    0.52
  -6   4   1   11.52    0.24
   6   4  -1   11.25    0.28
  -6   4   1   11.66    0.25
  -6   4   1   11.53    0.25
   6   4  -1   11.26    0.29
   6  -4  -1   11.88    0.46
  -6  -4   1   11.64    0.31
   6  -4  -1   11.66    0.37
   6   4   0   60.06    0.85
   6   4   0   59.11    0.85
  -6   4   0   60.86    0.81
  -6   4   0   61.54    0.81
  -6  -4   0   59.42    0.88
   6  -4   0   60.51    1.00
   6  -4   0   60.46    1.17
  -6   4  -1   48.83    0.70
   6   4   1   46.91    0.72
  -6   4  -1   48.75    0.71
   6   4   1   48.87    0.73
   6  -4   1   49.06    0.88
   6  -4   1   49.37    1.03
   6   4   2   50.88    0.77
  -6   4  -2   52.11    0.77
   6   4   2   51.73    0.79
  -6   4  -2   52.30    0.77
   6  -4   2   53.26    1.08
   6  -4   2   52.13    0.93
  -6   4  -3   34.54    0.61
  -6   4  -3   35.31    0.61
   6   4   3   34.07    0.66
   6   4   3   35.33    0.61
   6  -4   3   36.02    0.86
   6  -4   3   34.07    0.72
  -6   4  -4   36.24    0.66
  -6   4  -4   36.35    0.66
   6   4   4   35.68    0.65
   6  -4   4   36.22    0.88
   6  -4   4   35.94    0.76
   6   4   5    0.75    0.11
  -6   4  -5    0.74    0.11
  -6   4  -5    0.69    0.11
   6  -4   5    1.02    0.17
   6  -4   5    0.80    0.17
  -6   4  -6    2.41    0.21
  -6   4  -6    2.73    0.21
   6  -4   6    2.84    0.26
   6  -4   6    2.58    0.22
  -6   4  -7   32.41    0.71
  -6   4  -7   32.64    0.72
   6  -4   7   32.76    0.87
  -6   4  -8    7.48    0.35
  -6   4  -8    6.91    0.35
   6  -4   8    6.22    0.39
  -6   4  -9   10.63    0.45
  -6   4  -9   10.37    0.43
   6  -4   9   10.22    0.49
  -6   4 -10   11.16    0.49
  -6   4 -10   10.55    0.46
   6   5 -11   23.79    0.70
   6   5 -11   23.86    0.73
   6   5 -10   -0.06    0.08
   6   5 -10   -0.11    0.08
   6   5  -9   27.60    0.69
   6   5  -9   27.34    0.71
   6   5  -8    0.22    0.09
   6   5  -7   68.16    1.11
  -6  -5   7   66.03    1.21
   6   5  -6    0.12    0.08
  -6  -5   6    0.11    0.10
   6   5  -5   59.72    0.94
   6   5  -5   55.92    1.21
  -6  -5   5   58.60    1.04
   6   5  -4    8.94    0.30
  -6   5   4    9.42    0.25
  -6  -5   4    9.01    0.35
   6   5  -3   38.61    0.66
  -6   5   3   38.74    0.58
  -6   5   3   39.43    0.58
   6  -5  -3   39.79    0.98
  -6  -5   3   38.63    0.75
   6   5  -2    3.49    0.18
  -6   5   2    3.92    0.14
  -6   5   2    4.04    0.15
  -6  -5   2    3.93    0.22
   6  -5  -2    3.81    0.30
   6   5  -1   63.24    0.91
  -6   5   1   64.61    0.83
  -6   5   1   63.88    0.82
   6  -5  -1   64.00    1.31
   6  -5  -1   63.41    1.11
  -6  -5   1   62.60    1.00
   6   5   0    0.46    0.08
  -6   5   0    0.60    0.07
  -6   5   0    0.77    0.08
   6  -5   0    0.57    0.13
  -6  -5   0    0.52    0.11
   6  -5   0    0.86    0.18
  -6   5  -1   82.37    1.07
  -6   5  -1   82.78    1.07
   6   5   1   82.86    1.12
   6  -5   1   81.86    1.54
   6  -5   1   81.39    1.34
   6   5   2   -0.01    0.05
  -6   5  -2    0.10    0.05
  -6   5  -2    0.12    0.05
   6  -5   2    0.22    0.12
   6  -5   2    0.17    0.11
  -6   5  -3   77.47    1.10
  -6   5  -3   77.40    1.10
   6   5   3   77.79    1.10
   6  -5   3   77.65    1.49
   6  -5   3   76.14    1.32
  -6   5  -4    7.16    0.28
  -6   5  -4    7.27    0.28
   6   5   4    7.45    0.27
   6  -5   4    7.44    0.42
   6  -5   4    7.47    0.36
  -6   5  -5   54.96    0.93
   6   5   5   54.35    0.90
  -6   5  -5   54.77    0.93
   6  -5   5   54.00    1.21
   6  -5   5   55.44    1.10
  -6   5  -6    3.97    0.26
  -6   5  -6    4.22    0.26
   6  -5   6    4.27    0.34
   6  -5   6    4.64    0.32
  -6   5  -7   21.96    0.58
  -6   5  -7   21.38    0.58
   6  -5   7   21.66    0.74
   6  -5   7   21.11    0.67
  -6   5  -8    4.10    0.30
  -6   5  -8    4.54    0.30
   6  -5   8    4.53    0.34
   6  -5   8    4.04    0.34
  -6   5  -9   15.77    0.54
  -6   5  -9   17.04    0.57
   6  -5   9   16.53    0.63
   6   6  -9    0.39    0.13
   6   6  -9    0.20    0.11
  -6  -6   9    0.51    0.18
   6   6  -8   27.68    0.67
  -6  -6   8   26.51    0.77
   6   6  -7    2.17    0.21
  -6  -6   7    2.28    0.25
   6   6  -6   56.10    0.97
  -6  -6   6   55.05    1.11
   6   6  -5   -0.06    0.07
  -6  -6   5    0.17    0.11
   6   6  -4   54.21    0.88
  -6  -6   4   51.74    1.01
   6   6  -3    0.04    0.07
  -6  -6   3    0.01    0.10
   6   6  -2   77.98    1.10
   6  -6  -2   76.14    1.57
  -6  -6   2   77.11    1.26
   6   6  -1    1.10    0.12
   6  -6  -1    1.42    0.25
  -6  -6   1    1.34    0.18
   6  -6  -1    1.34    0.21
  -6   6   0   65.94    0.88
   6   6   0   65.53    0.95
   6  -6   0   67.26    1.24
   6  -6   0   65.70    1.43
   6   6   1    2.49    0.17
  -6   6  -1    2.83    0.15
   6  -6   1    2.76    0.31
   6  -6   1    2.89    0.26
  -6   6  -2   36.22    0.62
  -6   6  -2   36.63    0.62
   6   6   2   37.02    0.65
   6  -6   2   35.06    1.00
   6  -6   2   36.29    0.87
  -6   6  -3    0.28    0.08
   6   6   3    0.12    0.07
  -6   6  -3    0.22    0.07
   6  -6   3    0.03    0.11
   6  -6   3    0.20    0.13
   6   6   4   44.36    0.77
  -6   6  -4   43.79    0.78
  -6   6  -4   43.80    0.78
   6  -6   4   44.38    1.15
   6  -6   4   44.16    1.01
  -6   6  -5    2.06    0.21
  -6   6  -5    2.19    0.20
   6   6   5    2.09    0.19
   6  -6   5    2.21    0.27
   6  -6   5    2.11    0.29
  -6   6  -6   29.57    0.67
  -6   6  -6   30.21    0.68
   6  -6   6   28.39    0.92
   6  -6   6   29.12    0.83
  -6   6  -7    0.57    0.14
  -6   6  -7    0.43    0.13
   6  -6   7    0.68    0.20
   6  -6   7    0.54    0.19
  -6   6  -8   16.90    0.55
  -6   6  -8   15.77    0.53
   6  -6   8   13.52    0.91
   6  -6   8   15.89    0.64
   6   7  -7   14.14    0.47
  -6  -7   7   13.58    0.56
   6   7  -6    2.32    0.22
  -6  -7   6    2.47    0.30
   6   7  -5   11.99    0.40
  -6  -7   5   11.42    0.49
   6   7  -4    0.05    0.07
  -6  -7   4    0.05    0.10
   6   7  -3   34.69    0.66
  -6  -7   3   34.71    0.83
   6   7  -2    1.13    0.13
  -6  -7   2    1.51    0.22
   6   7  -1   35.01    0.64
  -6  -7   1   34.95    0.80
   6   7   0    0.28    0.08
   6  -7   0    0.27    0.14
   6  -7   0    0.57    0.20
  -6   7  -1   15.30    0.35
   6   7   1   14.97    0.38
   6  -7   1   15.60    0.59
   6  -7   1   15.80    0.71
   6   7   2    3.51    0.20
  -6   7  -2    3.96    0.20
   6  -7   2    3.89    0.38
   6  -7   2    3.29    0.31
   6   7   3   17.27    0.43
  -6   7  -3   17.29    0.43
   6  -7   3   16.47    0.73
   6  -7   3   17.07    0.64
  -6   7  -4    6.63    0.29
   6   7   4    6.88    0.28
   6  -7   4    6.57    0.42
   6  -7   4    6.66    0.48
   6   7   5   19.01    0.49
  -6   7  -5   19.44    0.52
   6  -7   5   18.63    0.69
   6  -7   5   17.51    0.76
  -6   7  -6    5.88    0.31
   6  -7   6    5.26    0.58
   6  -7   6    5.76    0.42
   6   8  -3    0.54    0.11
  -6  -8   3    0.60    0.17
   6   8  -2    5.81    0.26
  -6  -8   2    5.71    0.36
   6   8  -1    2.76    0.19
   6   8   0    0.20    0.08
   6  -8   0    0.27    0.15
   6   8   1    2.58    0.18
   6  -8   1    3.14    0.31
   6  -8   2    2.88    0.32
  -7   0  13   -0.08    0.08
   7   0 -13    0.03    0.10
   7   0 -12   12.11    0.48
   7   0 -11    0.09    0.08
   7   0 -11   -0.15    0.07
   7   0 -10   10.55    0.41
   7   0 -10   10.60    0.39
  -7   0  10   10.76    0.40
   7   0  -9   -0.05    0.06
  -7   0   9   -0.18    0.06
   7   0  -9    0.14    0.07
   7   0  -8   20.14    0.48
   7   0  -8   19.67    0.50
  -7   0   8   19.75    0.49
   7   0  -7    0.41    0.09
   7   0  -7    0.05    0.05
  -7   0   6    6.81    0.26
   7   0  -6    7.18    0.26
   7   0  -6    7.61    0.20
  -7   0   5   -0.01    0.05
   7   0  -5    0.10    0.04
   7   0  -5    0.05    0.05
  -7   0   4   12.17    0.31
   7   0  -4   11.99    0.30
   7   0  -3   -0.06    0.03
  -7   0   3   -0.05    0.04
   7   0  -2    4.86    0.18
  -7   0   2    4.71    0.19
   7   0   0    0.06    0.05
  -7   0   0    0.04    0.05
  -7   0   0    0.28    0.06
  -7   0  -1    0.24    0.06
  -7   0  -1   -0.15    0.03
  -7   0  -2    0.34    0.06
   7   0   2    0.40    0.06
  -7   0  -2    0.30    0.06
  -7   0  -3   -0.01    0.04
  -7   0  -3   -0.01    0.04
  -7   0  -4    8.19    0.27
  -7   0  -4    7.96    0.28
  -7   0  -5   -0.07    0.06
  -7   0  -5   -0.06    0.05
  -7   0  -6   23.70    0.55
  -7   0  -6   23.71    0.53
  -7   0  -7   -0.12    0.06
  -7   0  -7   -0.14    0.06
  -7   0  -8   30.27    0.69
  -7   0  -8   31.87    0.68
  -7   0  -9   -0.11    0.08
  -7   0  -9   -0.01    0.07
  -7   0 -10   17.45    0.56
  -7   0 -10   16.93    0.52
  -7   0 -11   -0.10    0.08
   7   1 -13    4.19    0.35
   7  -1 -13    3.74    0.31
   7   1 -12   16.40    0.57
   7   1 -12   17.94    0.55
  -7  -1  12   17.63    0.56
   7  -1 -12   16.46    0.52
   7   1 -11    5.87    0.32
   7   1 -11    5.89    0.35
  -7  -1  11    6.06    0.33
   7  -1 -11    6.07    0.32
   7   1 -10   31.21    0.69
   7   1 -10   30.42    0.72
  -7  -1  10   30.81    0.70
   7  -1 -10   30.28    0.67
   7   1  -9    8.31    0.35
   7   1  -9    7.92    0.32
  -7  -1   9    8.11    0.33
   7  -1  -9    8.27    0.31
   7  -1  -9    7.97    0.32
   7   1  -8   10.97    0.36
   7   1  -8   10.73    0.37
  -7  -1   8   10.69    0.36
   7  -1  -8   10.69    0.33
   7  -1  -8   10.67    0.34
   7   1  -7    8.93    0.32
   7  -1  -7    9.26    0.30
   7  -1  -7    9.55    0.30
  -7  -1   7    9.26    0.32
   7   1  -6   29.32    0.58
  -7   1   6   30.02    0.58
   7  -1  -6   29.81    0.56
   7  -1  -6   30.26    0.55
  -7  -1   6   29.96    0.58
   7  -1  -6   30.65    0.57
   7   1  -5   21.13    0.45
  -7   1   5   21.56    0.45
   7  -1  -5   22.53    0.43
   7  -1  -5   21.59    0.47
   7  -1  -5   21.56    0.44
  -7  -1   5   20.78    0.45
   7   1  -4  211.29    2.50
  -7   1   4  210.90    2.49
   7  -1  -4  212.60    2.45
  -7  -1   4  211.00    2.50
   7  -1  -4  210.87    2.54
  -7   1   3   16.97    0.36
  -7   1   3   17.24    0.37
   7   1  -3   17.12    0.37
   7  -1  -3   18.03    0.42
   7  -1  -3   17.19    0.35
  -7  -1   3   16.55    0.37
   7   1  -2  189.45    2.22
  -7   1   2  187.87    2.21
  -7   1   2  186.80    2.20
  -7   1   2  188.30    2.23
   7  -1  -2  189.28    2.18
  -7  -1   2  188.63    2.22
  -7   1   1    0.13    0.04
  -7   1   1    0.07    0.05
  -7   1   1    0.23    0.06
  -7   1   1    0.19    0.05
   7   1  -1    0.26    0.06
   7  -1  -1    0.12    0.04
  -7  -1   1    0.08    0.05
  -7   1   0   94.05    1.19
  -7   1   0   92.84    1.22
   7   1   0   92.17    1.21
  -7   1   0   92.59    1.20
  -7  -1   0   93.13    1.20
   7  -1   0   91.33    1.12
  -7  -1   0   91.63    1.21
   7  -1   0   93.46    1.17
  -7   1  -1    3.48    0.16
   7   1   1    3.59    0.16
  -7   1  -1    3.84    0.17
  -7  -1  -1    3.49    0.16
   7  -1   1    3.65    0.13
  -7  -1  -1    3.51    0.16
  -7   1  -2   11.60    0.31
   7   1   2   12.03    0.30
  -7   1  -2   11.25    0.30
   7  -1   2   11.62    0.26
  -7  -1  -2   12.18    0.30
  -7  -1  -2   12.33    0.31
  -7   1  -3    1.53    0.13
   7   1   3    1.50    0.13
  -7   1  -3    1.58    0.13
  -7  -1  -3    1.47    0.13
  -7  -1  -3    1.63    0.13
  -7   1  -4  118.72    1.58
  -7   1  -4  120.33    1.60
  -7  -1  -4  121.33    1.58
  -7  -1  -4  119.86    1.55
  -7   1  -5   20.76    0.48
  -7   1  -5   20.75    0.49
  -7  -1  -5   20.67    0.46
  -7  -1  -5   20.52    0.48
  -7   1  -6   86.17    1.29
  -7   1  -6   86.73    1.29
  -7  -1  -6   86.66    1.25
  -7  -1  -6   86.35    1.28
  -7   1  -7   12.46    0.42
  -7   1  -7   13.18    0.41
  -7  -1  -7   12.78    0.40
  -7  -1  -7   13.54    0.40
  -7   1  -8    8.02    0.36
  -7   1  -8    8.48    0.35
  -7  -1  -8    8.06    0.34
  -7  -1  -8    8.38    0.33
  -7   1  -9   12.40    0.46
  -7   1  -9   12.32    0.44
  -7  -1  -9   11.98    0.43
  -7   1 -10    6.37    0.34
  -7   1 -10    6.84    0.37
  -7  -1 -10    6.31    0.34
  -7   1 -11    8.94    0.45
  -7   1 -11    8.84    0.41
  -7  -1 -11    8.54    0.41
   7   2 -13   18.29    0.60
   7   2 -13   18.12    0.65
   7   2 -12    0.07    0.08
   7   2 -12    0.03    0.11
   7  -2 -12    0.10    0.09
   7   2 -11   55.64    1.10
   7   2 -11   56.06    1.06
   7  -2 -11   56.32    0.96
   7   2 -10   -0.02    0.08
   7   2 -10    0.18    0.09
   7  -2 -10    0.14    0.07
  -7  -2  10    0.12    0.08
   7   2  -9   92.77    1.45
   7   2  -9   92.41    1.41
  -7  -2   9   93.62    1.39
   7  -2  -9   92.63    1.31
   7   2  -8    6.09    0.30
  -7   2   8    5.74    0.26
   7   2  -8    6.30    0.29
   7  -2  -8    6.12    0.24
  -7  -2   8    6.09    0.28
   7   2  -7  112.88    1.55
   7  -2  -7  113.54    1.45
  -7  -2   7  110.72    1.52
   7  -2  -7  110.66    1.43
   7   2  -6    0.36    0.08
   7  -2  -6    0.42    0.07
  -7  -2   6    0.33    0.08
   7  -2  -6    0.39    0.07
  -7   2   5   97.88    1.31
   7   2  -5  101.08    1.37
   7  -2  -5  102.36    1.27
  -7  -2   5  100.50    1.34
   7  -2  -5  101.41    1.48
   7   2  -4   33.38    0.60
  -7   2   4   32.49    0.56
  -7   2   4   33.34    0.57
  -7  -2   4   33.83    0.58
   7  -2  -4   34.27    0.52
   7  -2  -4   34.78    0.70
   7  -2  -4   34.16    0.52
  -7   2   3  188.62    2.22
   7   2  -3  190.10    2.26
  -7   2   3  184.42    2.21
  -7   2   3  189.19    2.24
   7  -2  -3  193.57    2.16
  -7  -2   3  186.21    2.23
   7  -2  -3  189.07    2.15
   7  -2  -3  190.96    2.42
  -7   2   2    9.78    0.26
   7   2  -2    9.69    0.27
  -7   2   2    9.89    0.25
  -7   2   2    9.53    0.26
   7  -2  -2    9.90    0.22
  -7  -2   2    9.72    0.26
  -7  -2   2    9.71    0.20
   7  -2  -2   10.26    0.35
   7   2  -1  316.80    3.60
  -7   2   1  314.77    3.57
   7   2  -1  315.71    3.60
  -7   2   1  322.18    3.59
  -7   2   1  317.97    3.56
   7  -2  -1  320.08    3.61
  -7  -2   1  318.86    3.57
   7  -2  -1  330.41    3.84
   7  -2  -1  317.71    3.59
  -7   2   0   -0.09    0.04
   7   2   0   -0.01    0.04
  -7   2   0   -0.11    0.04
  -7   2   0   -0.14    0.03
   7   2   0   -0.06    0.03
   7  -2   0   -0.09    0.03
   7  -2   0   -0.03    0.05
  -7  -2   0   -0.07    0.04
   7   2   1  267.97    3.10
  -7   2  -1  266.94    3.09
   7   2   1  271.19    3.11
  -7   2  -1  271.56    3.10
  -7   2  -1  271.33    3.07
  -7  -2  -1  272.83    3.08
  -7  -2  -1  274.14    3.06
   7  -2   1  268.10    3.10
  -7   2  -2    0.06    0.05
  -7   2  -2    0.14    0.05
  -7   2  -2    0.06    0.05
   7   2   2    0.23    0.05
   7   2   2    0.20    0.06
  -7  -2  -2    0.30    0.07
   7  -2   2    0.20    0.07
  -7  -2  -2    0.05    0.05
  -7   2  -3  185.56    2.26
  -7   2  -3  185.32    2.27
   7   2   3  187.44    2.27
  -7  -2  -3  185.47    2.20
  -7  -2  -3  189.28    2.24
   7  -2   3  187.36    2.26
  -7   2  -4   22.85    0.50
  -7   2  -4   23.47    0.51
   7   2   4   23.65    0.50
  -7  -2  -4   23.21    0.46
  -7  -2  -4   23.58    0.48
  -7   2  -5   88.51    1.31
  -7   2  -5   92.85    1.31
  -7  -2  -5   89.90    1.26
  -7  -2  -5   89.20    1.23
  -7   2  -6    0.62    0.11
  -7   2  -6    0.74    0.12
  -7  -2  -6    0.71    0.11
  -7  -2  -6    0.61    0.09
  -7   2  -7  121.04    1.75
  -7   2  -7  122.89    1.74
  -7  -2  -7  127.21    1.77
  -7  -2  -7  121.69    1.68
  -7   2  -8    0.05    0.08
  -7   2  -8    0.04    0.09
  -7  -2  -8    0.06    0.07
  -7   2  -9   54.39    1.04
  -7   2  -9   54.26    1.06
  -7  -2  -9   52.70    0.97
  -7   2 -10    2.93    0.29
  -7   2 -10    3.27    0.27
  -7  -2 -10    2.96    0.24
  -7   2 -11   38.98    0.90
  -7   2 -11   37.99    0.93
  -7  -2 -11   38.02    0.84
   7   3 -12   27.34    0.73
   7   3 -12   27.76    0.78
   7   3 -11    0.74    0.15
   7   3 -11    1.05    0.16
   7   3 -10   50.49    0.99
   7   3 -10   51.00    1.03
   7   3  -9    2.39    0.22
   7   3  -9    2.51    0.24
   7   3  -8  107.96    1.57
   7   3  -7    0.00    0.06
  -7  -3   7   -0.09    0.05
   7   3  -6  114.17    1.56
  -7  -3   6  114.27    1.50
  -7   3   5    1.03    0.11
   7   3  -5    1.21    0.11
   7   3  -5    0.99    0.12
   7  -3  -5    1.22    0.17
  -7  -3   5    1.11    0.12
   7   3  -4  168.07    2.08
  -7   3   4  168.73    2.02
  -7   3   4  163.13    2.00
  -7   3   4  171.54    2.04
  -7  -3   4  167.43    2.01
   7  -3  -4  171.13    2.33
   7   3  -3    0.01    0.04
  -7   3   3    0.03    0.04
   7   3  -3    0.14    0.06
  -7   3   3    0.00    0.04
  -7   3   3    0.02    0.04
  -7  -3   3    0.11    0.05
  -7  -3   3   -0.01    0.04
   7  -3  -3    0.20    0.09
  -7   3   2  104.84    1.32
  -7   3   2  102.42    1.30
  -7   3   2  105.65    1.31
   7   3  -2  100.86    1.35
   7   3  -2  105.27    1.36
  -7  -3   2  104.20    1.30
   7  -3  -2  106.70    1.62
  -7   3   1    6.10    0.19
   7   3  -1    6.04    0.21
   7   3  -1    5.83    0.21
  -7   3   1    5.95    0.20
  -7   3   1    6.18    0.20
  -7  -3   1    6.06    0.18
   7  -3  -1    6.46    0.32
   7  -3  -1    5.82    0.24
  -7   3   0  256.53    2.90
   7   3   0  251.99    2.93
  -7   3   0  257.92    2.90
   7   3   0  247.78    2.91
  -7   3   0  253.07    2.88
   7  -3   0  253.06    3.00
  -7  -3   0  251.49    2.81
   7  -3   0  256.39    3.24
  -7   3  -1    7.82    0.25
  -7   3  -1    7.79    0.23
   7   3   1    7.60    0.24
  -7   3  -1    7.97    0.25
   7   3   1    7.81    0.25
   7  -3   1    7.85    0.29
   7  -3   1    8.73    0.38
  -7  -3  -1    7.79    0.20
   7   3   2  294.22    3.39
  -7   3  -2  287.11    3.34
  -7   3  -2  295.70    3.38
  -7   3  -2  299.73    3.38
   7   3   2  288.56    3.37
   7  -3   2  301.57    3.73
  -7  -3  -2  294.25    3.26
   7  -3   2  295.31    3.47
  -7   3  -3    0.51    0.09
  -7   3  -3    0.46    0.09
   7   3   3    0.44    0.08
   7   3   3    0.49    0.09
  -7  -3  -3    0.53    0.08
   7  -3   3    0.73    0.12
   7  -3   3    0.63    0.09
  -7   3  -4   86.17    1.24
  -7   3  -4   85.59    1.23
   7   3   4   85.81    1.22
   7  -3   4   85.16    1.28
  -7  -3  -4   86.05    1.14
  -7   3  -5    0.12    0.07
  -7   3  -5    0.14    0.07
  -7  -3  -5    0.18    0.05
  -7   3  -6  107.84    1.56
  -7   3  -6  109.04    1.57
  -7  -3  -6  109.41    1.45
  -7   3  -7    0.72    0.12
  -7   3  -7    0.58    0.12
  -7  -3  -7    0.97    0.12
  -7   3  -8   69.30    1.19
  -7   3  -8   68.75    1.21
  -7  -3  -8   67.40    1.06
  -7   3  -9    0.01    0.10
  -7   3  -9   -0.08    0.08
  -7  -3  -9   -0.03    0.09
  -7   3 -10   50.27    1.04
  -7   3 -10   50.58    1.07
  -7   3 -11    0.12    0.13
  -7   3 -11   -0.02    0.10
   7   4 -11   10.51    0.48
   7   4 -11   11.19    0.46
   7   4 -10    1.45    0.20
   7   4 -10    1.42    0.18
   7   4  -9   21.46    0.58
   7   4  -9   19.95    0.60
   7   4  -8   13.38    0.44
   7   4  -7   33.67    0.70
   7   4  -6    0.38    0.10
   7   4  -5  109.98    1.51
   7   4  -5  110.29    1.51
  -7  -4   5  109.82    1.54
   7  -4  -5  111.84    1.81
   7   4  -4    0.84    0.11
   7   4  -4    1.01    0.13
  -7   4   4    0.98    0.12
  -7   4   4    0.97    0.10
  -7  -4   4    1.01    0.11
  -7  -4   4    1.00    0.13
   7  -4  -4    1.04    0.17
  -7   4   3   63.73    0.88
  -7   4   3   64.13    0.87
   7   4  -3   63.36    0.94
   7   4  -3   62.23    0.95
  -7   4   3   61.32    0.86
   7  -4  -3   63.48    1.23
  -7  -4   3   62.10    0.95
  -7   4   2    1.97    0.12
   7   4  -2    2.05    0.14
   7   4  -2    2.04    0.13
  -7   4   2    1.89    0.13
  -7   4   2    2.18    0.13
   7  -4  -2    2.36    0.23
  -7  -4   2    2.00    0.14
  -7   4   1   63.83    0.87
   7   4  -1   63.57    0.92
  -7   4   1   62.90    0.86
  -7   4   1   62.37    0.85
   7   4  -1   61.76    0.91
   7  -4  -1   62.61    1.03
  -7  -4   1   62.97    0.91
   7  -4  -1   62.21    1.22
  -7   4   0    5.93    0.21
  -7   4   0    6.04    0.19
  -7   4   0    6.16    0.21
   7   4   0    6.53    0.23
   7   4   0    6.09    0.21
   7  -4   0    5.92    0.28
   7  -4   0    6.29    0.35
   7   4   1   97.74    1.30
  -7   4  -1   98.19    1.27
  -7   4  -1   97.81    1.26
   7   4   1   94.06    1.27
  -7   4  -1   95.34    1.24
   7  -4   1   99.21    1.66
   7  -4   1   97.79    1.44
  -7   4  -2    0.03    0.06
   7   4   2    0.21    0.07
   7  -4   2    0.09    0.09
   7  -4   2    0.13    0.10
   7   4   3   73.80    1.08
  -7   4  -3   73.47    1.07
  -7   4  -3   73.69    1.07
   7  -4   3   72.17    1.20
   7  -4   3   74.05    1.39
   7   4   4   13.21    0.37
  -7   4  -4   12.76    0.37
  -7   4  -4   13.02    0.38
   7  -4   4   13.15    0.53
   7  -4   4   12.87    0.44
  -7   4  -5   65.62    1.06
  -7   4  -5   65.47    1.05
   7   4   5   65.59    1.04
   7  -4   5   65.33    1.16
   7  -4   5   65.26    1.32
  -7   4  -6    0.21    0.09
  -7   4  -6    0.11    0.09
   7  -4   6    0.39    0.12
   7  -4   6    0.25    0.13
  -7   4  -7   26.50    0.65
  -7   4  -7   25.77    0.64
   7  -4   7   26.03    0.70
   7  -4   7   24.97    0.78
  -7   4  -8    0.11    0.11
  -7   4  -8    0.14    0.10
   7  -4   8    0.43    0.17
  -7   4  -9   14.81    0.52
  -7   4  -9   15.14    0.55
   7  -4   9   15.01    0.62
  -7   4 -10    4.06    0.32
  -7   4 -10    3.76    0.34
   7   5 -10    1.21    0.18
   7   5 -10    1.51    0.19
   7   5  -9    2.67    0.24
   7   5  -9    2.78    0.27
   7   5  -8    1.08    0.15
   7   5  -7    9.03    0.36
  -7  -5   7    9.05    0.39
   7   5  -6    3.16    0.22
  -7  -5   6    3.45    0.25
   7   5  -5    0.81    0.12
  -7  -5   5    1.27    0.17
  -7   5   4    2.60    0.15
   7   5  -4    2.48    0.18
   7  -5  -4    2.81    0.27
  -7  -5   4    2.48    0.19
  -7   5   3    2.97    0.15
  -7   5   3    2.61    0.14
   7   5  -3    2.37    0.17
  -7  -5   3    2.43    0.18
   7  -5  -3    2.61    0.27
  -7   5   2    9.29    0.24
  -7   5   2    9.33    0.25
   7   5  -2    9.14    0.29
  -7  -5   2    9.36    0.32
   7  -5  -2    9.21    0.46
   7   5  -1    0.38    0.08
  -7   5   1    0.56    0.07
  -7   5   1    0.50    0.07
  -7  -5   1    0.54    0.10
   7  -5  -1    0.63    0.17
   7  -5  -1    0.51    0.13
   7   5   0    4.98    0.21
  -7   5   0    4.70    0.19
  -7   5   0    4.90    0.19
   7  -5   0    4.61    0.27
   7  -5   0    4.77    0.34
   7   5   1    0.24    0.07
  -7   5  -1    0.30    0.07
  -7   5  -1    0.26    0.07
   7  -5   1    0.31    0.11
   7  -5   1    0.22    0.12
  -7   5  -2    3.89    0.19
  -7   5  -2    4.14    0.20
   7   5   2    4.02    0.20
   7  -5   2    3.72    0.32
   7  -5   2    3.90    0.26
  -7   5  -3    2.64    0.18
   7   5   3    2.45    0.17
  -7   5  -3    2.71    0.18
   7  -5   3    2.77    0.29
   7  -5   3    2.72    0.24
   7   5   4   10.79    0.35
  -7   5  -4   10.61    0.36
  -7   5  -4   10.87    0.36
   7  -5   4   11.23    0.44
   7  -5   4   10.77    0.52
  -7   5  -5    4.16    0.26
   7   5   5    4.18    0.24
  -7   5  -5    3.90    0.25
   7  -5   5    3.73    0.33
   7  -5   5    4.14    0.30
  -7   5  -6    7.08    0.34
  -7   5  -6    7.83    0.34
   7  -5   6    7.45    0.39
   7  -5   6    7.34    0.45
  -7   5  -7    5.97    0.33
  -7   5  -7    5.81    0.33
   7  -5   7    6.53    0.38
   7  -5   7    5.59    0.41
  -7   5  -8    3.09    0.27
  -7   5  -8    2.77    0.27
   7  -5   8    2.76    0.29
   7  -5   8    2.98    0.32
  -7   5  -9    0.73    0.16
  -7   5  -9    0.67    0.15
   7  -5   9    1.20    0.23
   7   6  -9    0.71    0.15
   7   6  -9    0.59    0.16
  -7  -6   9    0.85    0.20
   7   6  -8    3.78    0.27
  -7  -6   8    3.40    0.30
   7   6  -7   10.72    0.41
  -7  -6   7   10.36    0.45
   7   6  -6    1.13    0.15
  -7  -6   6    1.67    0.23
   7   6  -5   10.13    0.36
  -7  -6   5   10.89    0.43
   7   6  -4    0.56    0.11
  -7  -6   4    0.87    0.16
  -7   6   3    5.22    0.20
   7   6  -3    5.49    0.25
  -7  -6   3    4.84    0.28
   7  -6  -3    5.08    0.39
   7   6  -2    0.42    0.09
  -7   6   2    0.36    0.07
  -7  -6   2    0.41    0.12
   7  -6  -2    0.44    0.17
   7   6  -1    1.50    0.16
  -7   6   1    1.87    0.13
   7  -6  -1    1.70    0.22
   7  -6  -1    2.09    0.31
  -7  -6   1    1.60    0.18
  -7   6   0    0.58    0.08
   7   6   0    0.35    0.09
   7  -6   0    0.62    0.16
   7  -6   0    0.77    0.21
  -7   6  -1    6.59    0.24
   7   6   1    6.96    0.27
  -7   6  -1    7.45    0.30
   7  -6   1    7.14    0.46
   7  -6   1    7.05    0.37
  -7   6  -2    1.38    0.15
  -7   6  -2    0.99    0.12
   7   6   2    0.95    0.12
   7  -6   2    1.35    0.25
   7  -6   2    1.55    0.23
  -7   6  -3    7.39    0.29
   7   6   3    7.77    0.30
  -7   6  -3    7.37    0.29
   7  -6   3    7.45    0.40
   7  -6   3    7.79    0.48
  -7   6  -4    0.86    0.12
  -7   6  -4    0.84    0.13
   7   6   4    0.76    0.12
   7  -6   4    1.03    0.24
   7  -6   4    1.17    0.21
  -7   6  -5    0.79    0.14
   7   6   5    0.71    0.12
  -7   6  -5    1.03    0.15
   7  -6   5    0.96    0.20
   7  -6   5    1.18    0.25
  -7   6  -6    1.50    0.18
  -7   6  -6    1.41    0.18
   7  -6   6    1.69    0.26
   7  -6   6    1.48    0.28
  -7   6  -7    0.86    0.15
  -7   6  -7    1.00    0.16
   7  -6   7    0.92    0.23
   7  -6   7    0.60    0.19
   7   7  -7    0.02    0.09
  -7  -7   7    0.09    0.12
   7   7  -6   15.30    0.48
  -7  -7   6   15.79    0.58
   7   7  -5    0.15    0.09
  -7  -7   5    0.22    0.13
   7   7  -4   23.11    0.56
  -7   7   4   22.41    0.45
  -7  -7   4   22.21    0.65
   7   7  -3    4.06    0.24
  -7   7   3    4.31    0.19
  -7  -7   3    4.00    0.29
   7   7  -2   17.06    0.45
  -7   7   2   17.23    0.36
  -7  -7   2   16.50    0.53
   7   7  -1    0.46    0.10
  -7   7   1    0.32    0.08
   7  -7  -1    0.32    0.16
   7   7   0   14.93    0.40
  -7   7   0   14.41    0.34
   7  -7   0   13.96    0.68
   7  -7   0   14.37    0.56
   7   7   1    0.22    0.08
  -7   7  -1    0.21    0.07
   7  -7   1    0.33    0.17
   7  -7   1    0.11    0.13
  -7   7  -2   15.85    0.40
   7   7   2   15.77    0.42
   7  -7   2   15.10    0.71
   7  -7   2   15.58    0.60
  -7   7  -3    0.65    0.11
   7   7   3    0.51    0.10
   7  -7   3    0.43    0.18
   7  -7   3    0.64    0.23
   7   7   4   19.53    0.50
  -7   7  -4   19.58    0.50
   7  -7   4   19.04    0.69
   7  -7   4   17.33    0.99
  -7   7  -5    0.62    0.13
   7   7   5    0.48    0.11
   7  -7   5    0.96    0.23
  -7  -8   2    0.84    0.19
   7   8  -1   21.80    0.52
   7  -8   0    0.39    0.17
  -8   0  13   -0.20    0.08
   8   0 -13   -0.08    0.09
  -8   0  12   16.07    0.55
   8   0 -12   15.93    0.55
   8   0 -11   -0.23    0.08
  -8   0  11   -0.09    0.08
  -8   0  10   52.93    0.99
   8   0 -10   52.24    0.98
   8   0 -10   52.05    0.94
  -8   0   9   -0.14    0.06
   8   0  -9   -0.12    0.07
   8   0  -9   -0.14    0.06
  -8   0   8   43.84    0.82
   8   0  -8   44.39    0.79
   8   0  -8   43.58    0.82
  -8   0   7   -0.04    0.05
   8   0  -7    0.04    0.06
   8   0  -7    0.02    0.05
   8   0  -6  143.02    1.74
   8   0  -6  145.97    1.85
  -8   0   6  145.74    1.88
   8   0  -5    0.11    0.05
   8   0  -5    0.22    0.06
  -8   0   5    0.27    0.08
   8   0  -4  157.87    1.93
  -8   0   4  155.60    1.94
   8   0  -3    0.09    0.04
  -8   0   3    0.04    0.05
  -8   0   2  111.15    1.44
  -8   0   2  113.33    1.47
   8   0  -2  113.89    1.44
  -8   0   2  111.21    1.28
   8   0  -1   -0.05    0.03
  -8   0   1    0.15    0.06
  -8   0   1   -0.02    0.04
  -8   0   0  103.43    1.34
  -8   0   0  100.35    1.36
   8   0   0  105.82    1.34
  -8   0  -1   -0.05    0.04
  -8   0  -1   -0.09    0.04
   8   0   1   -0.07    0.03
   8   0   2   56.37    0.86
  -8   0  -2   58.54    0.88
  -8   0  -3    0.00    0.05
  -8   0  -3   -0.02    0.04
  -8   0  -4  153.58    1.96
  -8   0  -4  154.40    1.99
  -8   0  -5    0.14    0.08
  -8   0  -5   -0.12    0.06
  -8   0  -6  177.03    2.32
  -8   0  -6  181.12    2.30
  -8   0  -7   -0.02    0.07
  -8   0  -7    0.00    0.07
  -8   0  -8   63.36    1.13
  -8   0  -8   64.53    1.10
  -8   0  -9    0.09    0.09
  -8   0  -9   -0.06    0.07
  -8   0 -10   55.97    1.10
  -8   0 -11    0.02    0.10
   8   1 -13    7.47    0.42
   8  -1 -13    7.05    0.38
   8   1 -12   14.79    0.53
   8   1 -12   14.06    0.53
  -8  -1  12   14.54    0.51
   8  -1 -12   13.72    0.48
   8   1 -11   18.76    0.55
   8   1 -11   18.40    0.58
  -8  -1  11   19.28    0.57
   8  -1 -11   18.27    0.53
   8   1 -10   11.24    0.43
   8   1 -10   11.39    0.41
   8  -1 -10   11.42    0.40
  -8  -1  10   11.42    0.42
   8   1  -9   38.29    0.76
   8   1  -9   37.23    0.79
  -8   1   9   37.59    0.78
  -8  -1   9   37.48    0.77
   8  -1  -9   36.51    0.71
   8  -1  -9   37.45    0.74
   8   1  -8   24.69    0.57
   8   1  -8   25.19    0.60
  -8   1   8   25.77    0.59
   8  -1  -8   24.41    0.55
   8  -1  -8   24.78    0.54
  -8  -1   8   24.35    0.57
  -8   1   7   64.13    1.02
   8   1  -7   63.62    1.01
  -8  -1   7   62.78    1.01
   8  -1  -7   62.74    0.99
   8  -1  -7   64.22    0.97
  -8   1   6   18.82    0.45
   8   1  -6   20.25    0.47
  -8  -1   6   18.86    0.46
   8  -1  -6   19.61    0.46
   8  -1  -6   19.28    0.43
   8  -1  -6   19.41    0.44
  -8   1   5  104.80    1.42
   8   1  -5  105.55    1.42
   8  -1  -5  106.42    1.38
  -8  -1   5  105.48    1.43
   8  -1  -5  105.37    1.45
  -8   1   4   37.42    0.64
   8   1  -4   37.76    0.65
   8  -1  -4   37.05    0.61
   8  -1  -4   37.58    0.69
  -8  -1   4   37.14    0.65
  -8   1   3   42.56    0.71
   8   1  -3   42.11    0.69
  -8   1   3   41.77    0.69
  -8  -1   3   41.25    0.68
   8  -1  -3   41.84    0.66
   8  -1  -3   43.22    0.75
  -8   1   2   89.82    1.21
   8   1  -2   91.78    1.23
  -8   1   2   90.82    1.24
   8  -1  -2   91.59    1.19
  -8  -1   2   93.38    1.23
   8   1  -1  122.22    1.55
  -8   1   1  120.00    1.55
  -8   1   1  121.97    1.54
  -8  -1   1  121.05    1.53
   8  -1  -1  123.06    1.51
  -8   1   0    1.41    0.12
  -8   1   0    1.06    0.12
   8   1   0    0.93    0.10
   8  -1   0    0.94    0.10
  -8  -1   0    0.79    0.09
  -8  -1   0    1.36    0.12
   8  -1   0    1.26    0.08
   8   1   1  131.14    1.65
  -8   1  -1  128.96    1.64
  -8   1  -1  129.70    1.66
   8  -1   1  130.62    1.55
  -8  -1  -1  132.99    1.67
  -8  -1  -1  129.94    1.64
  -8   1  -2   16.98    0.39
   8   1   2   16.69    0.39
  -8   1  -2   16.88    0.40
  -8  -1  -2   16.70    0.40
   8  -1   2   17.16    0.34
  -8  -1  -2   17.24    0.39
   8   1   3   68.95    1.03
  -8   1  -3   70.11    1.04
  -8   1  -3   69.12    1.05
  -8  -1  -3   69.47    1.01
  -8  -1  -3   69.57    1.04
  -8   1  -4   13.09    0.37
  -8   1  -4   12.63    0.37
  -8  -1  -4   12.64    0.37
  -8  -1  -4   13.11    0.36
  -8   1  -5   95.76    1.39
  -8   1  -5   96.34    1.38
  -8  -1  -5   96.26    1.35
  -8  -1  -5   93.45    1.36
  -8   1  -6    8.37    0.33
  -8   1  -6    8.47    0.34
  -8  -1  -6    8.67    0.33
  -8  -1  -6    8.08    0.30
  -8   1  -7   41.77    0.84
  -8   1  -7   43.09    0.83
  -8  -1  -7   41.65    0.82
  -8  -1  -7   43.06    0.80
  -8   1  -8    0.77    0.14
  -8   1  -8    0.43    0.12
  -8  -1  -8    0.77    0.13
  -8  -1  -8    0.79    0.13
  -8   1  -9   59.80    1.11
  -8   1  -9   60.14    1.14
  -8  -1  -9   60.37    1.10
  -8   1 -10    0.37    0.13
  -8   1 -10    0.47    0.13
  -8  -1 -10    0.49    0.13
  -8   1 -11   39.14    0.92
  -8   1 -11   39.45    0.95
  -8  -1 -11   39.46    0.90
   8   2 -13   19.88    0.64
   8   2 -13   20.10    0.68
   8   2 -12    9.53    0.46
   8   2 -12    9.07    0.41
   8   2 -11   37.98    0.84
   8   2 -11   38.30    0.88
   8  -2 -11   37.50    0.75
   8   2 -10    9.60    0.42
   8   2 -10    9.46    0.38
  -8  -2  10    8.95    0.37
   8  -2 -10    9.65    0.34
   8   2  -9   45.78    0.92
   8   2  -9   47.07    0.89
  -8  -2   9   46.28    0.87
   8  -2  -9   45.90    0.80
   8   2  -8   12.45    0.41
  -8  -2   8   12.35    0.39
   8  -2  -8   12.22    0.35
   8   2  -7    9.61    0.35
  -8  -2   7    9.38    0.33
   8  -2  -7    9.89    0.29
   8  -2  -7   10.08    0.30
   8   2  -6   32.36    0.64
  -8   2   6   31.66    0.62
   8  -2  -6   32.20    0.56
   8  -2  -6   31.88    0.69
   8  -2  -6   32.25    0.55
  -8  -2   6   31.51    0.61
  -8   2   5  115.20    1.54
   8   2  -5  115.93    1.57
  -8  -2   5  118.23    1.55
   8  -2  -5  122.26    1.49
   8  -2  -5  118.50    1.47
   8  -2  -5  119.71    1.70
   8   2  -4    6.90    0.26
  -8   2   4    6.70    0.24
  -8   2   4    6.87    0.23
   8  -2  -4    6.04    0.19
   8  -2  -4    7.05    0.21
   8  -2  -4    7.10    0.30
  -8  -2   4    6.80    0.25
   8   2  -3   51.70    0.82
  -8   2   3   52.55    0.81
  -8   2   3   50.76    0.78
  -8   2   3   52.93    0.80
  -8  -2   3   52.12    0.80
   8  -2  -3   54.32    0.96
   8   2  -2   68.20    0.99
  -8   2   2   68.42    0.96
  -8   2   2   68.91    0.98
  -8   2   2   68.55    0.96
  -8  -2   2   68.57    0.97
   8  -2  -2   70.24    1.15
   8   2  -1   67.25    0.96
  -8   2   1   64.65    0.93
  -8   2   1   65.81    0.93
  -8   2   1   66.05    0.95
  -8  -2   1   67.02    0.93
  -8   2   0   35.37    0.61
  -8   2   0   34.38    0.60
  -8   2   0   34.22    0.58
   8   2   0   35.26    0.61
  -8  -2   0   35.59    0.58
   8  -2   0   34.79    0.58
  -8   2  -1   21.74    0.45
  -8   2  -1   21.12    0.45
   8   2   1   21.41    0.45
  -8   2  -1   21.50    0.44
   8  -2   1   21.21    0.43
  -8  -2  -1   22.37    0.45
  -8  -2  -1   20.79    0.42
  -8   2  -2   27.22    0.53
  -8   2  -2   26.26    0.53
   8   2   2   26.09    0.52
   8   2   2   26.49    0.40
  -8  -2  -2   26.54    0.49
   8  -2   2   26.71    0.51
  -8  -2  -2   27.14    0.52
   8   2   3   21.75    0.48
  -8   2  -3   21.82    0.48
  -8   2  -3   21.26    0.48
  -8  -2  -3   22.12    0.47
   8  -2   3   22.18    0.47
  -8  -2  -3   21.40    0.44
  -8   2  -4    6.23    0.26
  -8   2  -4    6.09    0.27
   8   2   4    6.31    0.26
  -8  -2  -4    6.10    0.23
  -8  -2  -4    6.58    0.25
  -8   2  -5   50.04    0.88
  -8   2  -5   48.83    0.86
  -8  -2  -5   48.70    0.80
  -8  -2  -5   48.98    0.83
  -8   2  -6    6.63    0.30
  -8   2  -6    6.34    0.30
  -8  -2  -6    6.54    0.26
  -8  -2  -6    6.40    0.28
  -8   2  -7   11.56    0.42
  -8   2  -7   11.64    0.41
  -8  -2  -7   11.23    0.38
  -8   2  -8   19.86    0.56
  -8   2  -8   19.82    0.58
  -8  -2  -8   18.91    0.52
  -8   2  -9    0.42    0.12
  -8   2  -9    0.65    0.13
  -8  -2  -9    0.77    0.14
  -8   2 -10   12.45    0.51
  -8   2 -10   12.27    0.49
  -8  -2 -10   12.43    0.46
  -8   2 -11    0.07    0.12
  -8   2 -11    0.09    0.10
  -8  -2 -11    0.06    0.10
   8   3 -12   22.49    0.66
   8   3 -12   23.01    0.72
   8   3 -11    0.13    0.11
   8   3 -11    0.21    0.10
   8   3 -10   34.25    0.82
   8   3 -10   34.37    0.78
   8   3  -9    1.19    0.15
   8   3  -9    1.17    0.16
   8   3  -8   50.77    0.93
   8   3  -7    0.86    0.13
  -8  -3   7    0.98    0.13
   8   3  -6   28.42    0.61
   8  -3  -6   28.60    0.72
  -8  -3   6   27.92    0.56
  -8   3   5    8.58    0.28
  -8   3   5    8.19    0.30
   8   3  -5    9.84    0.32
  -8  -3   5    8.30    0.27
   8  -3  -5    8.58    0.38
  -8   3   4   49.46    0.78
   8   3  -4   53.06    0.85
  -8   3   4   53.57    0.83
  -8   3   4   52.59    0.81
  -8  -3   4   53.12    0.80
   8  -3  -4   52.99    1.04
  -8   3   3    0.03    0.06
   8   3  -3    0.02    0.06
  -8   3   3    0.02    0.05
  -8   3   3   -0.02    0.04
  -8  -3   3    0.29    0.06
   8  -3  -3    0.34    0.11
  -8  -3   3    0.03    0.05
  -8   3   2    7.44    0.24
  -8   3   2    7.65    0.25
  -8   3   2    7.61    0.23
   8   3  -2    7.81    0.26
  -8  -3   2    7.52    0.22
  -8  -3   2    7.41    0.20
   8  -3  -2    8.24    0.37
  -8   3   1   11.15    0.29
  -8   3   1   11.30    0.30
   8   3  -1   11.91    0.32
  -8   3   1   11.21    0.28
   8   3  -1   11.05    0.30
   8  -3  -1   10.50    0.33
   8  -3  -1   11.31    0.43
  -8  -3   1   11.41    0.24
  -8   3   0   71.24    1.00
  -8   3   0   71.04    0.98
   8   3   0   67.68    1.01
   8   3   0   73.64    1.04
  -8   3   0   70.36    1.00
   8  -3   0   70.78    1.06
   8  -3   0   72.81    1.28
   8   3   1    6.89    0.25
  -8   3  -1    7.38    0.25
   8   3   1    7.27    0.29
  -8   3  -1    6.85    0.24
  -8   3  -1    6.99    0.23
   8  -3   1    6.76    0.27
   8  -3   1    7.97    0.38
   8   3   2   65.86    0.98
  -8   3  -2   64.49    0.97
  -8   3  -2   64.94    0.98
  -8   3  -2   62.94    0.94
   8  -3   2   64.48    0.84
   8  -3   2   65.15    1.02
  -8   3  -3   26.78    0.56
  -8   3  -3   26.82    0.56
   8   3   3   27.25    0.56
   8  -3   3   26.91    0.59
  -8   3  -4    0.13    0.07
   8   3   4    0.16    0.07
  -8   3  -4    0.38    0.09
  -8  -3  -4    0.25    0.07
  -8  -3  -4    0.30    0.06
   8  -3   4    0.43    0.10
  -8   3  -5    0.97    0.12
  -8   3  -5    1.03    0.13
   8  -3   5    1.55    0.17
  -8  -3  -5    1.21    0.13
  -8   3  -6   22.29    0.57
  -8   3  -6   22.51    0.58
  -8  -3  -6   23.19    0.50
  -8   3  -7    2.11    0.24
  -8   3  -7    2.27    0.23
  -8  -3  -7    2.40    0.19
  -8   3  -8    0.66    0.13
  -8   3  -8    0.62    0.14
  -8  -3  -8    0.66    0.11
  -8   3  -9    0.32    0.13
  -8   3  -9    0.27    0.12
  -8   3 -10    7.42    0.42
  -8   3 -10    7.23    0.40
   8   4 -11    8.28    0.43
   8   4 -11    8.60    0.41
   8   4 -10    1.56    0.20
   8   4 -10    1.59    0.19
   8   4  -9   19.17    0.56
   8   4  -8    9.11    0.37
   8   4  -7   21.56    0.55
   8   4  -6    3.12    0.22
  -8   4   5   31.08    0.58
   8   4  -5   28.95    0.61
   8   4  -5   30.66    0.63
  -8  -4   5   30.11    0.61
   8  -4  -5   30.13    0.82
   8   4  -4   14.35    0.40
  -8   4   4   14.46    0.35
  -8   4   4   14.20    0.36
  -8  -4   4   14.54    0.38
   8  -4  -4   14.64    0.55
   8   4  -3    0.03    0.05
  -8   4   3    0.18    0.06
  -8   4   3    0.09    0.05
  -8  -4   3    0.32    0.08
   8  -4  -3    0.12    0.09
   8   4  -2   40.70    0.70
  -8   4   2   39.73    0.65
  -8   4   2   39.98    0.64
  -8   4   2   38.46    0.63
  -8  -4   2   39.83    0.66
   8  -4  -2   39.59    0.94
  -8   4   1    8.70    0.26
  -8   4   1    9.05    0.26
   8   4  -1    8.76    0.28
  -8   4   1    8.48    0.25
  -8  -4   1    8.60    0.25
   8  -4  -1    8.70    0.42
   8  -4  -1    8.60    0.33
  -8   4   0   61.03    0.89
  -8   4   0   60.44    0.92
  -8   4   0   61.25    0.89
   8   4   0   61.07    0.93
   8  -4   0   59.20    1.01
   8  -4   0   59.87    1.22
   8   4   1   17.35    0.42
  -8   4  -1   16.69    0.39
  -8   4  -1   17.03    0.40
   8  -4   1   16.54    0.47
   8  -4   1   17.20    0.61
  -8   4  -2   33.73    0.62
  -8   4  -2   33.58    0.62
   8   4   2   33.58    0.63
   8  -4   2   33.41    0.88
   8  -4   2   32.73    0.71
  -8   4  -3    8.79    0.31
   8   4   3    8.82    0.31
  -8   4  -3    8.92    0.31
   8  -4   3    9.77    0.47
   8  -4   3    9.32    0.36
  -8   4  -4   31.43    0.65
   8   4   4   32.06    0.65
  -8   4  -4   31.18    0.65
   8  -4   4   31.28    0.72
   8  -4   4   32.04    0.88
  -8   4  -5    1.14    0.15
  -8   4  -5    1.05    0.14
   8   4   5    1.00    0.14
   8  -4   5    1.24    0.19
   8  -4   5    1.13    0.21
  -8   4  -6   35.19    0.76
  -8   4  -6   36.18    0.76
   8  -4   6   34.49    0.96
   8  -4   6   36.01    0.82
  -8   4  -7    0.28    0.11
  -8   4  -7    0.16    0.10
   8  -4   7    0.17    0.13
   8  -4   7    0.14    0.11
  -8   4  -8   22.66    0.65
  -8   4  -8   23.22    0.64
   8  -4   8   23.26    0.69
   8  -4   8   21.61    0.77
  -8   4  -9    3.48    0.32
  -8   4  -9    3.43    0.30
   8  -4   9    3.26    0.34
   8   5 -10    0.53    0.15
   8   5 -10    0.55    0.14
   8   5  -9    5.89    0.33
   8   5  -8    0.25    0.10
  -8  -5   8    0.48    0.14
   8   5  -7   25.09    0.61
  -8  -5   7   23.72    0.64
   8   5  -6    0.36    0.10
  -8  -5   6    0.60    0.13
   8   5  -5   59.75    1.00
  -8   5   5   58.77    0.90
  -8  -5   5   57.72    1.02
   8   5  -4    0.56    0.11
  -8   5   4    0.65    0.10
  -8   5   4    0.62    0.10
   8  -5  -4    1.03    0.20
  -8  -5   4    0.94    0.15
   8   5  -3   33.49    0.65
  -8   5   3   33.31    0.57
  -8   5   3   33.70    0.58
  -8  -5   3   32.85    0.66
   8  -5  -3   33.91    0.93
  -8   5   2   -0.06    0.04
   8   5  -2    0.03    0.06
  -8   5   2    0.03    0.05
   8  -5  -2   -0.02    0.07
  -8  -5   2    0.12    0.07
   8   5  -1   56.11    0.89
  -8   5   1   57.09    0.84
  -8   5   1   55.96    0.83
  -8  -5   1   55.10    0.89
   8  -5  -1   55.79    1.26
   8  -5  -1   55.04    1.03
  -8   5   0    3.36    0.18
   8   5   0    3.37    0.19
  -8   5   0    3.54    0.18
   8  -5   0    3.22    0.30
   8  -5   0    3.25    0.24
   8   5   1   36.70    0.68
  -8   5  -1   36.53    0.64
  -8   5  -1   37.13    0.65
   8  -5   1   36.82    0.99
   8  -5   1   37.46    0.82
  -8   5  -2    0.08    0.07
   8   5   2   -0.04    0.06
  -8   5  -2    0.12    0.07
   8  -5   2    0.04    0.09
   8  -5   2    0.00    0.09
  -8   5  -3   68.51    1.06
  -8   5  -3   68.54    1.07
   8   5   3   69.27    1.08
   8  -5   3   68.82    1.24
   8  -5   3   68.82    1.46
   8   5   4   -0.01    0.07
  -8   5  -4    0.10    0.09
  -8   5  -4   -0.02    0.07
   8  -5   4    0.08    0.12
   8  -5   4    0.14    0.11
  -8   5  -5   65.90    1.11
  -8   5  -5   66.58    1.11
   8   5   5   66.95    1.10
   8  -5   5   64.99    1.45
   8  -5   5   66.74    1.26
  -8   5  -6    1.50    0.18
  -8   5  -6    1.23    0.17
   8  -5   6    1.63    0.24
   8  -5   6    1.78    0.29
  -8   5  -7   36.42    0.81
  -8   5  -7   35.91    0.82
   8  -5   7   35.78    0.91
   8  -5   7   35.62    1.04
  -8   5  -8    0.07    0.10
  -8   5  -8    0.03    0.09
   8  -5   8   -0.04    0.11
   8  -5   8    0.13    0.12
  -8  -6   9    0.50    0.16
   8   6  -8   14.12    0.49
  -8  -6   8   13.27    0.53
   8   6  -7   13.54    0.46
  -8  -6   7   12.82    0.50
   8   6  -6   30.47    0.69
  -8  -6   6   29.76    0.75
   8   6  -5    7.36    0.33
  -8   6   5    7.08    0.28
  -8  -6   5    6.77    0.34
  -8   6   4   35.07    0.61
   8   6  -4   34.35    0.70
  -8  -6   4   33.71    0.75
   8   6  -3    2.00    0.19
  -8   6   3    1.74    0.15
  -8  -6   3    1.87    0.21
   8  -6  -3    2.04    0.28
  -8   6   2   44.73    0.70
   8   6  -2   45.26    0.80
   8  -6  -2   43.62    1.17
  -8  -6   2   44.27    0.85
   8   6  -1    4.80    0.24
  -8   6   1    4.53    0.21
   8  -6  -1    5.03    0.40
   8  -6  -1    4.46    0.31
  -8   6   0   52.54    0.82
   8   6   0   52.86    0.88
   8  -6   0   52.68    1.08
   8  -6   0   51.39    1.29
   8   6   1    9.31    0.33
  -8   6  -1    9.39    0.32
  -8   6  -1    9.09    0.30
   8  -6   1    9.38    0.43
   8  -6   1    8.92    0.52
  -8   6  -2   53.70    0.87
  -8   6  -2   54.04    0.88
   8   6   2   54.73    0.92
   8  -6   2   51.49    1.32
   8  -6   2   54.40    1.12
   8   6   3    6.95    0.30
  -8   6  -3    6.67    0.29
  -8   6  -3    6.98    0.29
   8  -6   3    7.04    0.40
   8  -6   3    6.60    0.46
  -8   6  -4   46.19    0.85
  -8   6  -4   45.91    0.85
   8   6   4   46.23    0.85
   8  -6   4   45.84    1.05
   8  -6   4   44.19    1.22
  -8   6  -5    0.00    0.09
  -8   6  -5    0.08    0.10
   8   6   5    0.07    0.08
   8  -6   5    0.19    0.14
   8  -6   5    0.11    0.14
  -8   6  -6   34.80    0.79
  -8   6  -6   34.73    0.78
   8  -6   6   34.70    0.93
   8  -6   6   33.15    1.06
  -8   6  -7    1.08    0.18
  -8   6  -7    0.78    0.15
   8  -6   7    1.18    0.43
   8  -6   7    1.27    0.25
  -8   7   6    7.46    0.30
   8   7  -6    7.56    0.36
  -8  -7   6    6.96    0.39
   8   7  -5    5.84    0.31
  -8   7   5    6.42    0.26
  -8  -7   5    5.81    0.35
   8   7  -4    5.72    0.29
  -8   7   4    6.03    0.24
  -8  -7   4    5.65    0.33
   8   7  -3   15.85    0.46
  -8   7   3   15.81    0.38
  -8  -7   3   15.77    0.52
  -8   7   2   12.90    0.34
   8   7  -2   12.67    0.40
  -8  -7   2   12.39    0.45
   8  -7  -2   12.97    1.01
   8   7  -1   26.01    0.58
  -8   7   1   26.01    0.50
   8  -7  -1   24.92    1.09
  -8   7   0    7.50    0.27
   8   7   0    7.53    0.31
   8  -7   0    7.90    0.43
   8  -7   0    7.20    0.61
  -8   7  -1   22.82    0.50
   8   7   1   22.97    0.55
   8  -7   1   23.71    0.74
   8   7   2    2.70    0.21
  -8   7  -2    2.81    0.20
   8  -7   2    2.70    0.29
   8   7   3   11.26    0.38
  -8   7  -3   11.33    0.37
   8  -7   3   11.34    0.53
   8   7   4    4.30    0.26
  -8   7  -4    4.21    0.26
   8  -7   4    3.82    0.35
  -9   0  13   -0.07    0.08
   9   0 -13    0.08    0.11
   9   0 -12   37.36    0.87
  -9   0  12   38.34    0.88
   9   0 -11   -0.14    0.09
  -9   0  11   -0.11    0.08
   9   0 -10   33.89    0.73
  -9   0  10   35.66    0.78
   9   0 -10   33.92    0.77
  -9   0   9   -0.03    0.07
   9   0  -9    0.00    0.08
   9   0  -8  102.14    1.46
   9   0  -8  101.36    1.50
  -9   0   8  101.53    1.49
  -9   0   7   -0.03    0.05
   9   0  -7    0.11    0.06
   9   0  -6   79.48    1.17
  -9   0   6   79.90    1.19
   9   0  -6   80.11    1.10
   9   0  -5   -0.01    0.05
   9   0  -5   -0.04    0.05
  -9   0   5   -0.14    0.04
   9   0  -4   95.29    1.30
  -9   0   3    0.04    0.06
   9   0  -3   -0.02    0.04
  -9   0   2  185.30    2.28
  -9   0   2  182.53    2.05
  -9   0   2  188.06    2.26
   9   0  -2  186.72    2.25
  -9   0   1   -0.10    0.05
   9   0  -1    0.03    0.04
  -9   0   1   -0.11    0.04
  -9   0   0   74.60    1.06
   9   0   0   73.63    1.05
  -9   0  -1   -0.05    0.04
   9   0   1    0.03    0.04
  -9   0  -1   -0.04    0.04
  -9   0  -2   70.48    1.06
   9   0   2   69.42    0.86
   9   0   2   69.02    1.02
  -9   0  -2   70.36    1.04
  -9   0  -3    0.04    0.05
  -9   0  -3   -0.01    0.06
  -9   0  -4   85.06    1.24
  -9   0  -4   83.84    1.26
  -9   0  -5   -0.12    0.06
  -9   0  -5   -0.08    0.07
  -9   0  -6   29.43    0.65
  -9   0  -6   29.06    0.66
  -9   0  -7   -0.08    0.06
  -9   0  -7   -0.01    0.06
  -9   0  -8   36.32    0.78
  -9   0  -8   35.78    0.80
  -9   0  -9   -0.13    0.09
  -9   0  -9   -0.08    0.08
  -9   0 -10    7.05    0.40
  -9   0 -11   -0.05    0.12
  -9   1  13   21.05    0.67
   9   1 -13   20.48    0.67
   9  -1 -13   19.86    0.60
   9   1 -12    0.03    0.12
  -9   1  12    0.18    0.11
   9  -1 -12   -0.01    0.10
  -9  -1  12    0.14    0.11
   9   1 -11   29.56    0.76
   9   1 -11   31.26    0.74
  -9   1  11   31.72    0.77
  -9  -1  11   31.62    0.75
   9  -1 -11   30.16    0.71
   9   1 -10    0.10    0.10
   9   1 -10    0.57    0.12
  -9   1  10    0.35    0.12
   9  -1 -10    0.21    0.10
  -9  -1  10    0.35    0.10
   9   1  -9   28.30    0.65
  -9   1   9   27.93    0.66
   9   1  -9   27.17    0.67
  -9  -1   9   28.55    0.66
   9  -1  -9   27.50    0.62
  -9   1   8    2.01    0.20
   9   1  -8    2.45    0.20
   9  -1  -8    2.31    0.19
  -9  -1   8    2.14    0.20
   9  -1  -8    2.43    0.18
   9   1  -7   71.65    1.12
  -9   1   7   71.59    1.12
   9  -1  -7   70.26    1.08
  -9  -1   7   69.41    1.11
   9  -1  -7   71.89    1.07
   9  -1  -7   70.04    1.09
  -9   1   6   14.21    0.40
   9   1  -6   14.18    0.40
  -9  -1   6   14.45    0.41
   9  -1  -6   14.08    0.37
   9  -1  -6   14.84    0.40
   9  -1  -6   14.22    0.39
  -9   1   5   41.65    0.74
   9   1  -5   42.05    0.74
   9  -1  -5   42.20    0.70
   9  -1  -5   42.84    0.77
  -9  -1   5   40.80    0.73
  -9   1   4   11.81    0.34
   9   1  -4   11.78    0.34
   9  -1  -4   11.66    0.31
   9  -1  -4   11.93    0.37
  -9  -1   4   11.59    0.34
  -9   1   3  197.16    2.41
  -9   1   3  192.29    2.38
   9   1  -3  197.73    2.39
  -9  -1   3  196.76    2.39
   9  -1  -3  201.80    2.35
  -9   1   2    0.90    0.11
   9   1  -2    1.33    0.14
  -9   1   2    1.58    0.15
   9  -1  -2    1.40    0.12
  -9  -1   2    1.89    0.15
   9   1  -1  141.99    1.79
  -9   1   1  139.02    1.79
  -9   1   1  139.44    1.78
  -9  -1   1  141.05    1.80
   9  -1  -1  141.02    1.74
  -9  -1   1  141.75    1.77
   9   1   0   11.15    0.32
  -9   1   0   10.53    0.31
  -9   1   0   10.47    0.32
  -9  -1   0   11.09    0.32
  -9  -1   0   10.80    0.31
   9  -1   0   10.94    0.24
   9  -1   0   10.95    0.29
   9   1   1   21.75    0.47
  -9   1  -1   22.09    0.47
  -9  -1  -1   21.96    0.46
   9  -1   1   22.33    0.39
  -9  -1  -1   21.97    0.48
   9   1   2   29.77    0.58
  -9   1  -2   29.11    0.59
  -9   1  -2   29.22    0.57
  -9  -1  -2   28.40    0.58
   9  -1   2   29.13    0.49
  -9  -1  -2   28.89    0.56
  -9   1  -3   63.53    1.02
  -9   1  -3   64.97    1.01
   9   1   3   63.83    1.00
  -9  -1  -3   64.66    1.01
  -9  -1  -3   64.92    0.99
   9  -1   3   64.51    0.90
  -9   1  -4   27.27    0.59
  -9   1  -4   26.37    0.59
  -9  -1  -4   27.13    0.57
  -9  -1  -4   26.77    0.58
  -9   1  -5   21.58    0.53
  -9   1  -5   20.99    0.54
  -9  -1  -5   21.08    0.52
  -9  -1  -5   20.99    0.50
  -9   1  -6   16.68    0.48
  -9   1  -6   16.39    0.49
  -9  -1  -6   15.58    0.44
  -9  -1  -6   15.97    0.47
  -9   1  -7   24.47    0.61
  -9   1  -7   24.17    0.62
  -9  -1  -7   24.02    0.60
  -9  -1  -7   23.56    0.58
  -9   1  -8    2.24    0.22
  -9   1  -8    2.17    0.24
  -9  -1  -8    2.03    0.22
  -9   1  -9    8.41    0.41
  -9   1  -9    8.99    0.40
  -9  -1  -9    8.52    0.39
  -9   1 -10    8.30    0.43
  -9   1 -10    8.18    0.40
  -9  -1 -10    8.01    0.40
  -9   2  12    3.13    0.31
   9   2 -12    3.61    0.29
   9   2 -12    3.56    0.33
   9   2 -11    0.77    0.15
  -9   2  11    0.71    0.15
   9   2 -11    0.73    0.16
   9  -2 -11    0.66    0.13
   9   2 -10    3.49    0.27
   9   2 -10    3.47    0.29
  -9   2  10    2.95    0.27
   9  -2 -10    3.43    0.23
  -9  -2  10    2.93    0.32
   9   2  -9    7.80    0.38
  -9   2   9    7.97    0.35
   9   2  -9    8.35    0.36
  -9  -2   9    7.94    0.34
   9  -2  -9    7.67    0.30
   9   2  -8   23.10    0.58
  -9   2   8   23.27    0.57
   9  -2  -8   22.58    0.50
  -9  -2   8   22.14    0.55
   9   2  -7    9.14    0.34
  -9   2   7    8.39    0.32
  -9  -2   7    8.49    0.32
   9  -2  -7    8.64    0.35
   9  -2  -7    8.62    0.29
   9   2  -6   15.27    0.43
  -9   2   6   15.13    0.42
   9  -2  -6   15.45    0.37
   9  -2  -6   15.33    0.47
  -9  -2   6   14.64    0.41
   9  -2  -6   14.58    0.35
   9   2  -5   30.18    0.61
  -9   2   5   29.49    0.59
   9  -2  -5   29.82    0.69
   9  -2  -5   30.58    0.53
  -9  -2   5   29.79    0.59
   9  -2  -5   30.19    0.54
  -9   2   4   41.97    0.72
   9   2  -4   41.64    0.74
   9  -2  -4   42.46    0.65
  -9  -2   4   42.17    0.72
   9  -2  -4   42.70    0.85
   9   2  -3   15.55    0.40
  -9   2   3   15.19    0.38
  -9   2   3   15.42    0.39
   9  -2  -3   15.15    0.32
  -9  -2   3   15.61    0.38
   9  -2  -3   15.31    0.47
  -9   2   2   27.87    0.53
  -9   2   2   27.43    0.60
  -9   2   2   27.51    0.55
   9   2  -2   28.21    0.55
  -9  -2   2   27.99    0.53
   9  -2  -2   28.08    0.67
   9  -2  -2   27.67    0.47
  -9   2   1   17.20    0.41
   9   2  -1   16.94    0.41
  -9   2   1   16.65    0.39
  -9  -2   1   17.04    0.39
  -9   2   0   52.40    0.83
  -9   2   0   53.01    0.84
   9   2   0   53.81    0.85
  -9  -2   0   53.13    0.81
   9  -2   0   52.42    0.79
   9   2   1   31.00    0.60
  -9   2  -1   31.18    0.59
  -9   2  -1   30.12    0.59
  -9  -2  -1   30.97    0.56
  -9  -2  -1   30.80    0.58
   9  -2   1   31.51    0.56
  -9   2  -2   22.53    0.50
  -9   2  -2   21.82    0.50
   9   2   2   22.52    0.50
  -9  -2  -2   22.56    0.49
   9  -2   2   21.82    0.46
  -9  -2  -2   22.67    0.47
  -9   2  -3   72.53    1.11
  -9   2  -3   72.56    1.12
   9   2   3   73.80    1.11
   9  -2   3   73.93    1.07
  -9  -2  -3   72.84    1.06
  -9  -2  -3   73.42    1.09
   9   2   4   11.88    0.37
  -9   2  -4   12.27    0.39
  -9   2  -4   11.91    0.38
   9  -2   4   12.24    0.35
  -9  -2  -4   12.42    0.35
  -9  -2  -4   12.10    0.36
  -9   2  -5   11.10    0.38
  -9   2  -5   10.63    0.38
  -9  -2  -5   10.48    0.33
  -9  -2  -5   11.00    0.36
  -9   2  -6    0.27    0.10
  -9   2  -6    0.26    0.10
  -9  -2  -6    0.51    0.14
  -9  -2  -6    0.21    0.09
  -9   2  -7   34.62    0.76
  -9   2  -7   33.86    0.77
  -9  -2  -7   33.52    0.72
  -9   2  -8    2.23    0.23
  -9   2  -8    1.71    0.21
  -9  -2  -8    2.40    0.22
  -9   2  -9   22.96    0.67
  -9   2  -9   22.97    0.65
  -9  -2  -9   23.17    0.62
  -9   2 -10    4.73    0.37
  -9   2 -10    4.93    0.33
  -9  -2 -10    4.82    0.32
   9   3 -12    3.13    0.33
   9   3 -12    3.44    0.30
   9   3 -11    0.55    0.16
   9   3 -11    0.22    0.12
   9   3 -10    5.02    0.32
   9   3 -10    5.06    0.34
   9   3  -9    3.79    0.27
   9   3  -8   29.50    0.68
  -9   3   8   28.47    0.65
   9   3  -7   11.46    0.40
  -9   3   7   11.70    0.38
   9   3  -6    5.89    0.28
  -9   3   6    6.27    0.27
   9  -3  -6    5.93    0.34
  -9  -3   6    5.92    0.26
  -9   3   5    0.65    0.11
   9   3  -5    0.62    0.11
   9  -3  -5    0.93    0.17
  -9  -3   5    0.72    0.11
  -9   3   4   57.23    0.88
  -9   3   4   56.68    0.90
  -9   3   4   51.59    1.11
   9   3  -4   55.91    0.92
   9  -3  -4   57.82    1.12
  -9  -3   4   55.34    0.82
  -9  -3   4   57.69    0.87
  -9   3   3    2.10    0.16
   9   3  -3    2.09    0.17
  -9   3   3    2.07    0.14
  -9   3   3    2.17    0.16
  -9  -3   3    2.39    0.12
  -9  -3   3    2.19    0.15
   9  -3  -3    2.40    0.22
   9   3  -2   57.83    0.91
  -9   3   2   58.36    0.89
  -9   3   2   57.00    0.87
  -9   3   2   56.28    0.85
  -9  -3   2   57.19    0.84
   9  -3  -2   58.13    1.13
  -9  -3   2   56.41    0.76
  -9   3   1    2.64    0.15
   9   3  -1    2.59    0.17
  -9   3   1    2.54    0.16
  -9   3   1    2.37    0.16
  -9  -3   1    2.69    0.15
   9  -3  -1    2.84    0.18
   9  -3  -1    2.57    0.23
  -9   3   0   32.55    0.60
  -9   3   0   33.03    0.60
   9   3   0   32.62    0.62
  -9   3   0   31.26    0.57
   9  -3   0   31.43    0.62
   9  -3   0   32.56    0.81
  -9  -3   0   32.00    0.54
   9   3   1    0.61    0.10
  -9   3  -1    0.66    0.10
  -9   3  -1    0.50    0.09
  -9   3  -1    0.61    0.10
   9  -3   1    0.73    0.08
   9  -3   1    0.83    0.13
   9  -3   1    0.75    0.16
  -9  -3  -1    0.65    0.08
  -9   3  -2   86.20    1.24
  -9   3  -2   86.12    1.25
   9   3   2   88.58    1.26
   9  -3   2   85.34    1.27
  -9  -3  -2   85.36    1.14
  -9   3  -3   10.58    0.35
  -9   3  -3   10.55    0.35
   9   3   3   10.35    0.35
  -9  -3  -3   10.49    0.30
   9  -3   3   10.98    0.36
   9   3   4    2.37    0.19
  -9   3  -4    2.40    0.20
  -9   3  -4    2.45    0.19
   9  -3   4    2.50    0.19
  -9  -3  -4    2.26    0.16
  -9   3  -5   14.48    0.45
  -9   3  -5   13.94    0.43
   9  -3   5   14.29    0.44
  -9  -3  -5   14.09    0.39
  -9   3  -6   65.61    1.14
  -9   3  -6   66.10    1.13
   9  -3   6   66.71    1.15
  -9  -3  -6   65.40    1.03
  -9   3  -7    1.12    0.16
  -9   3  -7    1.21    0.17
  -9  -3  -7    1.15    0.14
  -9   3  -8   42.71    0.93
  -9   3  -8   41.73    0.90
  -9  -3  -8   42.07    0.81
  -9   3  -9    0.31    0.13
  -9   3  -9    0.16    0.11
  -9   3 -10   21.74    0.70
  -9   3 -10   21.05    0.67
   9   4 -11    3.32    0.29
   9   4 -11    2.94    0.30
   9   4 -10    8.26    0.42
   9   4 -10    8.49    0.40
   9   4  -9    3.57    0.27
   9   4  -8   25.78    0.65
   9   4  -7    0.07    0.08
  -9   4   7    0.32    0.10
  -9   4   6   21.52    0.51
   9   4  -6   21.16    0.54
   9  -4  -6   21.56    0.69
   9   4  -5   13.12    0.41
  -9   4   5   13.50    0.37
   9  -4  -5   13.92    0.55
  -9  -4   5   13.37    0.38
  -9   4   4    5.02    0.22
   9   4  -4    4.54    0.24
  -9   4   4    5.03    0.23
   9  -4  -4    5.11    0.33
  -9  -4   4    4.66    0.21
  -9   4   3   21.75    0.47
  -9   4   3   20.87    0.45
   9   4  -3   20.74    0.49
   9  -4  -3   21.49    0.69
  -9  -4   3   20.77    0.44
  -9   4   2   17.39    0.40
  -9   4   2   18.17    0.42
   9   4  -2   18.03    0.45
  -9  -4   2   18.32    0.38
   9  -4  -2   18.36    0.63
  -9   4   1   36.22    0.64
  -9   4   1   37.00    0.65
   9   4  -1   36.88    0.68
   9  -4  -1   36.29    0.92
   9  -4  -1   36.46    0.73
  -9   4   0   11.98    0.34
   9   4   0   12.23    0.36
  -9   4   0   12.69    0.34
   9  -4   0   12.08    0.40
   9  -4   0   12.44    0.53
  -9   4  -1   20.10    0.46
   9   4   1   20.38    0.48
  -9   4  -1   19.96    0.47
   9  -4   1   20.35    0.53
   9  -4   1   20.91    0.69
  -9   4  -2   34.14    0.66
   9   4   2   35.68    0.68
  -9   4  -2   34.27    0.66
   9  -4   2   34.56    0.74
   9  -4   2   35.31    0.94
  -9   4  -3   52.07    0.90
  -9   4  -3   52.20    0.90
   9   4   3   52.04    0.90
   9  -4   3   53.44    1.21
   9  -4   3   52.71    0.98
  -9   4  -4   12.69    0.42
   9   4   4   13.31    0.41
  -9   4  -4   13.26    0.41
   9  -4   4   12.85    0.57
   9  -4   4   12.95    0.45
  -9   4  -5   32.33    0.71
  -9   4  -5   32.79    0.71
   9   4   5   33.45    0.71
   9  -4   5   30.53    0.92
   9  -4   5   33.04    0.77
  -9   4  -6    3.91    0.28
  -9   4  -6    4.03    0.28
   9  -4   6    4.13    0.29
   9  -4   6    3.34    0.34
  -9   4  -7   34.87    0.80
  -9   4  -7   34.88    0.81
   9  -4   7   34.88    0.85
   9  -4   7   33.94    1.01
  -9   4  -8    9.19    0.42
  -9   4  -8    8.95    0.43
   9  -4   8    8.95    0.43
   9  -4   8    8.04    0.51
  -9   4  -9   13.35    0.52
  -9   4  -9   13.45    0.54
   9  -4   9   12.94    0.64
   9  -4   9   13.65    0.55
   9   5 -10   -0.10    0.10
   9   5 -10   -0.23    0.08
   9   5  -9   27.20    0.71
   9   5  -8    3.10    0.26
  -9  -5   8    3.08    0.26
  -9   5   7   57.46    0.98
   9   5  -7   59.26    1.06
  -9  -5   7   56.36    1.06
  -9   5   6    4.17    0.24
   9   5  -6    3.95    0.26
  -9  -5   6    4.32    0.26
   9   5  -5   37.70    0.76
  -9   5   5   39.26    0.70
   9  -5  -5   38.41    1.02
  -9  -5   5   36.21    0.75
   9   5  -4    7.98    0.32
  -9   5   4    8.05    0.29
  -9   5   4    7.82    0.29
  -9  -5   4    7.78    0.30
   9  -5  -4    8.32    0.46
   9   5  -3   15.65    0.44
  -9   5   3   16.51    0.39
  -9   5   3   15.80    0.39
   9  -5  -3   16.19    0.64
  -9  -5   3   15.42    0.42
  -9   5   2    0.90    0.11
  -9   5   2    0.65    0.10
   9   5  -2    0.53    0.10
  -9  -5   2    0.85    0.12
   9  -5  -2    0.68    0.17
   9   5  -1   21.04    0.50
  -9   5   1   21.70    0.46
  -9   5   1   21.06    0.46
   9  -5  -1   20.80    0.58
   9  -5  -1   20.29    0.73
  -9   5   0    6.08    0.24
  -9   5   0    6.26    0.25
   9   5   0    6.27    0.27
   9  -5   0    6.13    0.32
   9  -5   0    6.47    0.42
  -9   5  -1   33.33    0.63
  -9   5  -1   32.87    0.63
   9   5   1   33.39    0.67
   9  -5   1   32.79    0.96
   9  -5   1   32.88    0.77
  -9   5  -2   17.13    0.44
   9   5   2   17.01    0.46
  -9   5  -2   17.03    0.45
   9  -5   2   16.54    0.68
   9  -5   2   17.13    0.55
   9   5   3   59.40    0.99
  -9   5  -3   58.53    0.98
  -9   5  -3   57.81    0.98
   9  -5   3   58.43    1.13
   9  -5   3   57.46    1.35
   9   5   4   10.37    0.37
  -9   5  -4   10.16    0.38
  -9   5  -4   10.24    0.38
   9  -5   4   10.08    0.44
   9  -5   4   10.59    0.56
  -9   5  -5   20.18    0.56
   9   5   5   20.21    0.55
  -9   5  -5   20.40    0.56
   9  -5   5   20.07    0.78
   9  -5   5   19.68    0.63
  -9   5  -6    8.26    0.38
  -9   5  -6    7.84    0.38
   9  -5   6    8.51    0.43
   9  -5   6    7.56    0.49
  -9   5  -7    5.56    0.35
  -9   5  -7    5.72    0.34
   9  -5   7    4.93    0.42
   9  -5   7    5.78    0.38
  -9   5  -8    1.58    0.21
  -9   5  -8    1.36    0.21
   9  -5   8    1.67    0.37
   9  -5   8    2.06    0.28
   9   6  -8   28.48    0.73
  -9  -6   8   27.18    0.75
   9   6  -7    0.08    0.09
  -9   6   7    0.03    0.09
  -9  -6   7   -0.05    0.11
   9   6  -6   26.95    0.66
  -9   6   6   26.88    0.58
  -9  -6   6   25.58    0.67
  -9   6   5    0.12    0.09
   9   6  -5    0.00    0.08
  -9  -6   5    0.13    0.11
   9   6  -4   39.27    0.78
  -9   6   4   38.73    0.69
  -9  -6   4   37.14    0.79
   9  -6  -4   37.36    1.09
  -9   6   3   -0.08    0.07
   9   6  -3   -0.05    0.08
   9  -6  -3    0.00    0.10
  -9  -6   3    0.23    0.11
   9   6  -2   42.14    0.80
  -9   6   2   42.87    0.72
  -9  -6   2   40.94    0.79
   9  -6  -2   43.38    1.18
   9   6  -1    0.10    0.08
  -9   6   1   -0.01    0.07
   9  -6  -1    0.04    0.12
  -9   6   0   28.54    0.57
   9   6   0   28.61    0.62
   9  -6   0   28.63    0.95
   9  -6   0   28.72    0.76
  -9   6  -1    2.22    0.18
   9   6   1    1.94    0.19
  -9   6  -1    2.33    0.18
   9  -6   1    2.43    0.36
   9  -6   1    2.16    0.27
  -9   6  -2   19.73    0.49
   9   6   2   20.40    0.52
  -9   6  -2   20.32    0.50
   9  -6   2   19.94    0.64
   9  -6   2   20.18    0.81
   9   6   3    0.07    0.08
  -9   6  -3    0.11    0.08
  -9   6  -3   -0.02    0.07
   9  -6   3    0.24    0.15
   9  -6   3   -0.07    0.11
   9   6   4   22.65    0.58
  -9   6  -4   22.86    0.58
  -9   6  -4   22.68    0.58
   9  -6   4   23.07    0.72
   9  -6   4   21.74    0.86
  -9   6  -5    3.20    0.28
   9   6   5    3.61    0.26
  -9   6  -5    3.05    0.26
   9  -6   5    3.64    0.33
   9  -6   5    3.00    0.36
  -9   6  -6   10.00    0.43
  -9   6  -6   10.33    0.43
   9  -6   6   10.54    0.52
  -9   7   5    4.94    0.25
   9   7  -5    4.81    0.29
  -9  -7   5    4.26    0.30
  -9   7   4    1.82    0.18
   9   7  -4    1.39    0.17
  -9  -7   4    1.85    0.23
   9   7  -3   27.61    0.65
  -9   7   3   27.07    0.55
  -9  -7   3   26.22    0.67
  -9   7   2    2.23    0.18
   9   7  -2    2.03    0.21
  -9  -7   2    2.12    0.22
   9   7  -1   17.07    0.48
  -9   7   1   17.27    0.43
   9   7   0    4.45    0.26
  -9   7   0    4.72    0.24
   9  -7   0    4.92    0.35
  -9   7  -1    4.78    0.24
   9   7   1    4.70    0.27
   9  -7   1    4.53    0.35
  -9   7  -2    1.66    0.18
   9   7   2    1.71    0.19
   9  -7   2    1.68    0.26
   9   7   3    6.07    0.30
  -9   7  -3    6.51    0.31
   9  -7   3    6.14    0.41
 -10   0  12    0.61    0.15
  10   0 -12    0.96    0.17
  10   0 -11   -0.17    0.09
 -10   0  11    0.12    0.10
  10   0 -10    6.88    0.35
  10   0 -10    7.44    0.37
 -10   0  10    8.02    0.37
  10   0  -9   -0.17    0.06
  10   0  -9   -0.05    0.08
 -10   0   9   -0.04    0.07
 -10   0   8    2.59    0.23
  10   0  -8    2.26    0.20
  10   0  -8    2.32    0.22
  10   0  -7    0.05    0.07
  10   0  -7    0.04    0.05
 -10   0   7   -0.05    0.07
  10   0  -6   28.91    0.56
 -10   0   6   29.69    0.62
  10   0  -6   28.08    0.59
  10   0  -5   -0.02    0.05
  10   0  -5    0.09    0.06
 -10   0   5   -0.06    0.06
  10   0  -4   13.72    0.37
 -10   0   4   13.82    0.38
  10   0  -3    0.04    0.05
 -10   0   3    0.01    0.03
 -10   0   3    0.02    0.06
 -10   0   2    4.43    0.22
 -10   0   2    4.53    0.22
  10   0  -2    4.99    0.22
 -10   0   1    0.10    0.06
  10   0  -1    0.00    0.04
 -10   0   1    0.13    0.06
  10   0   0    3.60    0.18
 -10   0   0    3.79    0.20
 -10   0   0    3.80    0.21
 -10   0  -1    0.02    0.06
 -10   0  -1    0.03    0.06
  10   0   1   -0.06    0.04
  10   0   2   26.51    0.55
 -10   0  -2   26.40    0.58
 -10   0  -2   26.11    0.56
 -10   0  -3   -0.09    0.06
 -10   0  -3   -0.15    0.06
 -10   0  -4   22.93    0.55
 -10   0  -4   22.84    0.57
 -10   0  -6    3.17    0.24
 -10   0  -6    3.23    0.23
 -10   0  -7   -0.08    0.07
 -10   0  -7   -0.10    0.06
 -10   0  -8   14.64    0.48
 -10   0  -8   14.52    0.51
 -10   0  -9   -0.16    0.08
 -10   0  -9   -0.07    0.09
 -10   0 -10   23.01    0.69
 -10   1  12   13.84    0.52
  10   1 -12   12.31    0.51
  10  -1 -12   13.09    0.48
 -10   1  11   -0.10    0.09
  10   1 -11   -0.04    0.07
  10   1 -11   -0.12    0.09
 -10  -1  11   -0.03    0.08
  10  -1 -11   -0.07    0.08
 -10   1  10    8.47    0.39
  10   1 -10    8.50    0.37
  10   1 -10    7.75    0.39
 -10  -1  10    8.50    0.38
  10  -1 -10    7.98    0.35
  10   1  -9    0.27    0.11
  10   1  -9    0.28    0.10
 -10   1   9    0.18    0.09
  10  -1  -9    0.16    0.09
 -10  -1   9    0.12    0.08
 -10   1   8   29.89    0.68
  10   1  -8   30.50    0.67
 -10  -1   8   29.93    0.67
  10  -1  -8   30.25    0.63
  10  -1  -8   30.08    0.65
  10   1  -7    2.98    0.22
 -10   1   7    2.78    0.22
  10  -1  -7    2.60    0.19
  10  -1  -7    2.54    0.18
 -10  -1   7    2.68    0.21
  10  -1  -7    3.11    0.21
 -10   1   6   57.37    0.97
  10   1  -6   58.44    0.97
  10   1  -6   59.85    0.84
 -10  -1   6   57.55    0.97
  10  -1  -6   58.89    0.98
  10  -1  -6   58.33    0.93
 -10   1   5    6.67    0.28
  10   1  -5    6.84    0.28
 -10  -1   5    6.74    0.28
  10  -1  -5    7.40    0.30
  10  -1  -5    7.23    0.26
 -10   1   4    7.83    0.29
  10   1  -4    8.02    0.29
  10  -1  -4    7.55    0.26
 -10  -1   4    8.33    0.30
  10  -1  -4    8.13    0.32
 -10   1   3    3.13    0.19
 -10   1   3    2.95    0.20
  10   1  -3    3.06    0.19
 -10  -1   3    3.40    0.20
  10  -1  -3    2.95    0.17
 -10   1   2   46.36    0.79
 -10   1   2   46.98    0.81
  10   1  -2   47.28    0.79
 -10  -1   2   47.00    0.79
  10  -1  -2   47.09    0.75
 -10   1   1   10.65    0.33
  10   1  -1   11.02    0.33
 -10   1   1   11.00    0.34
 -10  -1   1   11.21    0.33
  10  -1  -1   11.15    0.31
 -10  -1   1   11.58    0.35
 -10   1   0   32.52    0.62
  10   1   0   33.12    0.63
 -10   1   0   32.86    0.64
 -10  -1   0   32.82    0.62
 -10  -1   0   32.97    0.64
  10  -1   0   32.93    0.59
 -10   1  -1    1.56    0.15
  10   1   1    2.19    0.16
 -10   1  -1    1.68    0.16
 -10  -1  -1    1.69    0.16
 -10  -1  -1    1.98    0.16
  10  -1   1    2.08    0.11
  10   1   2   64.75    1.01
 -10   1  -2   64.64    1.01
 -10   1  -2   63.46    1.03
  10  -1   2   63.17    0.87
 -10  -1  -2   64.47    1.00
 -10  -1  -2   62.93    1.02
  10   1   3   11.69    0.37
 -10   1  -3   11.96    0.38
 -10   1  -3   11.67    0.38
 -10  -1  -3   11.58    0.38
 -10  -1  -3   11.23    0.36
  10  -1   3   11.74    0.30
 -10   1  -4   27.67    0.63
 -10   1  -4   28.86    0.63
 -10  -1  -4   29.11    0.61
 -10  -1  -4   28.36    0.63
 -10   1  -5   12.99    0.43
 -10   1  -5   13.10    0.43
 -10  -1  -5   13.49    0.41
 -10  -1  -5   13.20    0.43
 -10   1  -6    3.13    0.24
 -10   1  -6    2.99    0.25
 -10  -1  -6    3.04    0.24
 -10  -1  -6    3.01    0.23
 -10   1  -7    8.00    0.36
 -10   1  -7    8.07    0.38
 -10  -1  -7    7.50    0.33
 -10  -1  -7    7.70    0.36
 -10   1  -8    7.95    0.40
 -10   1  -8    8.39    0.38
 -10  -1  -8    8.94    0.39
 -10   1  -9   14.92    0.52
 -10   1  -9   13.81    0.53
 -10  -1  -9   13.48    0.50
 -10   1 -10    5.35    0.38
 -10   1 -10    5.47    0.35
 -10  -1 -10    5.30    0.35
  10   2 -12   -0.01    0.11
  10   2 -12    0.00    0.09
 -10   2  12    0.03    0.11
  10   2 -11   44.50    0.99
 -10   2  11   44.68    0.96
  10   2 -11   44.45    0.95
  10  -2 -11   44.48    0.87
  10   2 -10    3.43    0.27
 -10   2  10    3.52    0.28
  10   2 -10    2.97    0.29
  10  -2 -10    3.06    0.23
 -10   2   9   80.16    1.31
  10   2  -9   80.51    1.31
 -10  -2   9   78.92    1.29
  10  -2  -9   78.27    1.20
  10   2  -8    1.32    0.16
 -10   2   8    0.86    0.14
 -10  -2   8    0.95    0.14
  10  -2  -8    1.08    0.13
  10   2  -7   44.14    0.84
 -10   2   7   42.98    0.82
 -10  -2   7   43.50    0.82
  10  -2  -7   43.84    0.89
  10  -2  -7   44.32    0.76
 -10   2   6    2.55    0.20
  10   2  -6    2.69    0.21
  10  -2  -6    2.72    0.17
  10  -2  -6    2.78    0.22
  10  -2  -6    2.83    0.18
 -10  -2   6    2.37    0.19
  10   2  -5   96.07    1.39
 -10   2   5   96.47    1.37
  10  -2  -5   94.42    1.27
  10  -2  -5   97.70    1.51
 -10  -2   5   94.18    1.36
  10  -2  -5   97.62    1.30
 -10   2   4   -0.03    0.06
  10   2  -4    0.31    0.09
  10  -2  -4    0.04    0.04
 -10  -2   4    0.04    0.06
  10  -2  -4    0.02    0.08
  10   2  -3   93.91    1.32
 -10   2   3   90.64    1.31
 -10   2   3   91.63    1.29
  10  -2  -3   89.27    1.20
  10  -2  -3   91.95    1.47
 -10  -2   3   93.46    1.29
 -10   2   2    4.46    0.23
  10   2  -2    4.65    0.23
 -10   2   2    4.41    0.22
 -10  -2   2    4.51    0.22
  10  -2  -2    4.81    0.19
  10  -2  -2    5.08    0.29
  10   2  -1  115.21    1.57
 -10   2   1  116.58    1.55
 -10   2   1  113.99    1.56
 -10  -2   1  117.51    1.53
 -10   2   0    5.37    0.25
 -10   2   0    5.16    0.24
  10   2   0    5.06    0.24
 -10  -2   0    4.96    0.22
  10  -2   0    5.11    0.20
  10   2   1   98.13    1.38
 -10   2  -1   97.70    1.37
 -10   2  -1   98.62    1.39
 -10  -2  -1   96.64    1.33
 -10  -2  -1   96.01    1.36
  10  -2   1   97.67    1.30
 -10   2  -2    0.43    0.09
  10   2   2    0.34    0.08
 -10   2  -2    0.42    0.10
 -10  -2  -2    0.45    0.09
 -10  -2  -2    0.48    0.10
  10  -2   2    0.93    0.12
 -10   2  -3   16.39    0.45
 -10   2  -3   16.34    0.45
  10   2   3   16.35    0.44
  10  -2   3   16.39    0.41
 -10  -2  -3   16.22    0.41
 -10  -2  -3   16.69    0.43
 -10   2  -4    0.16    0.08
  10   2   4    0.04    0.06
 -10   2  -4    0.09    0.07
 -10  -2  -4    0.04    0.06
 -10  -2  -4    0.09    0.06
  10  -2   4    0.14    0.07
 -10   2  -5   68.07    1.16
 -10   2  -5   68.88    1.14
 -10  -2  -5   69.19    1.11
 -10  -2  -5   67.52    1.06
  10  -2   5   66.63    1.07
 -10   2  -6    7.46    0.35
 -10   2  -6    7.10    0.34
 -10  -2  -6    7.29    0.32
 -10   2  -7   45.50    0.95
 -10   2  -7   45.62    0.92
 -10  -2  -7   45.79    0.89
 -10   2  -8    2.91    0.26
 -10   2  -8    2.59    0.26
 -10  -2  -8    2.62    0.24
 -10   2  -9   30.21    0.77
 -10   2  -9   29.65    0.79
 -10  -2  -9   29.87    0.73
 -10   2 -10    1.29    0.21
 -10   2 -10    1.41    0.22
 -10  -2 -10    1.48    0.20
  10   3 -11    0.01    0.11
 -10   3  11   -0.04    0.11
  10   3 -11    0.27    0.12
  10   3 -10   67.49    1.22
 -10   3  10   65.94    1.20
  10   3 -10   65.89    1.26
 -10   3   9    0.87    0.14
  10   3  -9    0.97    0.16
  10   3  -8   46.97    0.92
 -10   3   8   47.95    0.90
 -10   3   7    1.39    0.17
  10   3  -7    1.52    0.17
  10  -3  -7    1.70    0.21
  10   3  -6   83.09    1.29
 -10   3   6   82.97    1.25
  10  -3  -6   81.43    1.45
 -10  -3   6   83.50    1.47
 -10   3   5    0.08    0.08
  10   3  -5    0.05    0.07
  10  -3  -5    0.20    0.10
 -10  -3   5    0.21    0.08
 -10   3   4  115.23    1.55
 -10   3   4  113.16    1.57
  10   3  -4  117.55    1.61
 -10  -3   4  111.16    1.43
  10  -3  -4  115.79    1.83
 -10  -3   4  113.50    1.52
 -10   3   3    0.95    0.12
 -10   3   3    0.98    0.13
  10   3  -3    0.94    0.12
  10  -3  -3    1.62    0.21
 -10  -3   3    1.21    0.12
 -10  -3   3    1.47    0.10
  10   3  -2   75.49    1.15
 -10   3   2   76.10    1.12
 -10   3   2   75.76    1.13
 -10  -3   2   76.99    1.08
  10  -3  -2   78.30    1.40
 -10   3   1    0.52    0.10
 -10   3   1    0.59    0.11
  10   3  -1    0.61    0.10
 -10  -3   1    0.69    0.10
  10  -3  -1    0.62    0.07
  10  -3  -1    0.72    0.16
  10   3   0   85.00    1.24
 -10   3   0   83.87    1.23
 -10   3   0   81.60    1.21
  10  -3   0   84.54    1.51
  10  -3   0   84.58    1.16
  10  -3   0   83.66    1.22
 -10  -3   0   81.91    1.14
  10   3   1    4.78    0.24
 -10   3  -1    4.40    0.24
 -10   3  -1    4.98    0.24
  10  -3   1    4.74    0.32
 -10  -3  -1    4.52    0.20
  10  -3   1    4.26    0.23
 -10   3  -2   66.63    1.06
 -10   3  -2   67.16    1.07
  10   3   2   67.50    1.08
  10  -3   2   66.43    1.06
 -10  -3  -2   68.64    1.06
 -10   3  -3    4.98    0.26
  10   3   3    4.74    0.25
 -10   3  -3    5.07    0.26
  10  -3   3    5.31    0.26
 -10   3  -4   54.78    0.96
  10   3   4   54.83    0.96
 -10   3  -4   54.38    0.97
 -10  -3  -4   52.50    0.88
  10  -3   4   54.08    0.96
 -10   3  -5    2.17    0.21
 -10   3  -5    2.42    0.23
  10  -3   5    2.14    0.20
 -10  -3  -5    1.91    0.18
 -10   3  -6   70.56    1.20
 -10   3  -6   68.93    1.21
 -10  -3  -6   69.59    1.10
  10  -3   6   69.24    1.19
 -10   3  -7    0.86    0.15
 -10   3  -7    0.92    0.16
  10  -3   7    0.98    0.18
 -10  -3  -7    0.79    0.12
 -10   3  -8   26.20    0.73
 -10   3  -8   26.35    0.71
 -10   3  -9    0.39    0.14
 -10   3  -9    0.24    0.13
  10   4 -11   14.22    0.54
  10   4 -11   14.86    0.58
 -10   4  11   14.44    0.55
  10   4 -10    0.07    0.09
 -10   4  10   -0.09    0.10
  10   4  -9   19.97    0.59
 -10   4   9   19.59    0.57
 -10   4   8    0.19    0.10
  10   4  -8    0.18    0.10
 -10   4   7   40.78    0.79
  10   4  -7   40.45    0.84
  10   4  -6    3.12    0.24
 -10   4   6    3.27    0.23
 -10  -4   6    3.47    0.21
  10  -4  -6    3.22    0.29
  10   4  -5   42.12    0.82
 -10   4   5   42.90    0.77
 -10  -4   5   40.93    0.73
  10  -4  -5   42.59    1.03
 -10   4   4   -0.04    0.06
  10   4  -4    0.01    0.06
 -10   4   4   -0.02    0.06
  10  -4  -4    0.34    0.12
 -10  -4   4    0.02    0.06
  10   4  -3   37.26    0.73
 -10   4   3   37.90    0.70
 -10   4   3   37.83    0.68
  10  -4  -3   38.96    0.97
 -10  -4   3   36.60    0.62
 -10   4   2    3.63    0.21
  10   4  -2    3.57    0.22
 -10   4   2    3.82    0.21
  10  -4  -2    3.54    0.30
 -10  -4   2    3.65    0.16
 -10   4   1   34.63    0.65
  10   4  -1   35.79    0.70
 -10   4   1   34.20    0.66
  10  -4  -1   35.12    0.93
  10  -4  -1   34.58    0.72
 -10   4   0   13.21    0.38
 -10   4   0   13.75    0.39
  10   4   0   13.61    0.40
  10  -4   0   13.48    0.57
  10  -4   0   13.85    0.43
 -10   4  -1   49.21    0.85
  10   4   1   51.50    0.89
 -10   4  -1   49.28    0.85
  10  -4   1   48.36    0.91
  10  -4   1   50.96    1.18
 -10   4  -2    3.06    0.22
 -10   4  -2    3.45    0.22
  10   4   2    2.96    0.22
  10  -4   2    3.38    0.25
  10  -4   2    3.24    0.32
 -10   4  -3   64.81    1.07
 -10   4  -3   64.23    1.06
  10   4   3   64.72    1.08
  10  -4   3   63.32    1.39
  10  -4   3   64.46    1.13
 -10   4  -4    0.90    0.14
 -10   4  -4    0.85    0.13
  10   4   4    0.89    0.14
  10  -4   4    1.18    0.18
  10  -4   4    1.40    0.26
  10   4   5   35.70    0.76
 -10   4  -5   35.79    0.77
 -10   4  -5   35.68    0.78
  10  -4   5   35.26    0.81
  10  -4   5   33.63    1.01
 -10   4  -6   14.19    0.49
 -10   4  -6   14.34    0.50
  10  -4   6   14.29    0.51
  10  -4   6   13.07    0.63
 -10   4  -7   12.52    0.48
 -10   4  -7   12.74    0.50
  10  -4   7   13.78    0.52
  10  -4   7   12.22    0.62
 -10   4  -8    1.24    0.20
 -10   4  -8    1.98    0.24
  10  -4   8    1.87    0.26
  10  -4   8    1.91    0.32
  10   5  -9    2.46    0.26
 -10   5   9    1.73    0.21
 -10   5   8    3.50    0.28
  10   5  -8    4.33    0.30
 -10  -5   8    3.55    0.27
  10   5  -7    0.83    0.14
 -10   5   7    0.95    0.15
 -10  -5   7    0.78    0.16
 -10   5   6    4.67    0.27
  10   5  -6    4.58    0.28
 -10  -5   6    4.68    0.27
  10   5  -5    0.88    0.13
 -10   5   5    0.82    0.12
  10  -5  -5    1.33    0.25
 -10  -5   5    1.05    0.15
  10   5  -4    1.04    0.14
 -10   5   4    1.24    0.14
 -10   5   4    1.27    0.14
  10  -5  -4    1.58    0.26
 -10  -5   4    1.51    0.15
 -10   5   3    0.53    0.10
  10   5  -3    0.55    0.12
 -10   5   3    0.53    0.10
 -10  -5   3    0.98    0.13
  10  -5  -3    0.63    0.18
 -10   5   2    4.60    0.23
 -10   5   2    4.85    0.23
  10   5  -2    4.67    0.26
 -10  -5   2    4.25    0.20
  10  -5  -2    4.51    0.37
 -10   5   1   10.84    0.34
  10   5  -1   10.89    0.37
 -10   5   1   10.67    0.34
  10  -5  -1   10.51    0.54
  10   5   0    6.60    0.29
 -10   5   0    6.60    0.28
 -10   5   0    6.63    0.27
  10  -5   0    6.24    0.32
  10  -5   0    6.28    0.43
  10   5   1    0.10    0.07
 -10   5  -1    0.06    0.07
 -10   5  -1    0.18    0.08
  10  -5   1    0.08    0.12
  10  -5   1    0.09    0.10
  10   5   2    2.77    0.21
 -10   5  -2    2.66    0.21
 -10   5  -2    2.51    0.21
  10  -5   2    2.59    0.31
  10  -5   2    2.46    0.24
  10   5   3    5.57    0.29
 -10   5  -3    6.15    0.30
 -10   5  -3    6.21    0.30
  10  -5   3    5.83    0.44
  10  -5   3    6.35    0.35
 -10   5  -4    7.85    0.36
  10   5   4    7.16    0.33
 -10   5  -4    7.45    0.34
  10  -5   4    7.79    0.51
  10  -5   4    7.97    0.40
 -10   5  -5   15.64    0.51
 -10   5  -5   16.23    0.51
  10   5   5   16.11    0.51
  10  -5   5   17.68    0.60
  10  -5   5   15.37    0.71
 -10   5  -6    4.58    0.32
 -10   5  -6    4.73    0.31
  10  -5   6    4.52    0.33
  10  -5   6    4.26    0.40
 -10   5  -7    3.38    0.28
 -10   5  -7    2.81    0.28
  10  -5   7    2.84    0.30
 -10  -6   8    0.38    0.15
 -10   6   7    2.33    0.24
  10   6  -7    2.95    0.26
 -10  -6   7    2.74    0.26
 -10   6   6    0.13    0.09
  10   6  -6    0.11    0.09
 -10  -6   6    0.08    0.12
  10   6  -5    2.08    0.23
 -10   6   5    2.02    0.21
 -10  -6   5    2.22    0.22
  10   6  -4    0.43    0.12
 -10   6   4    0.42    0.10
  10  -6  -4    0.52    0.19
 -10  -6   4    0.49    0.13
 -10   6   3    3.79    0.23
  10   6  -3    3.41    0.25
 -10  -6   3    4.01    0.27
  10  -6  -3    4.03    0.38
  10   6  -2    0.11    0.08
 -10   6   2    0.08    0.07
  10  -6  -2    0.14    0.13
 -10   6   1    1.17    0.13
  10   6  -1    1.20    0.16
  10  -6  -1    1.46    0.26
  10   6   0    2.04    0.20
 -10   6   0    2.51    0.22
 -10   6   0    2.24    0.18
  10  -6   0    2.28    0.24
  10  -6   0    1.80    0.30
 -10   6  -1    3.91    0.24
  10   6   1    4.24    0.26
 -10   6  -1    4.20    0.24
  10  -6   1    3.99    0.31
  10  -6   1    4.14    0.40
 -10   6  -2    4.42    0.26
  10   6   2    4.47    0.27
 -10   6  -2    4.48    0.26
  10  -6   2    4.47    0.32
  10  -6   2    4.07    0.40
 -10   6  -3    4.32    0.27
  10   6   3    4.27    0.27
 -10   6  -3    4.16    0.27
  10  -6   3    4.07    0.41
  10  -6   3    4.10    0.33
 -10   6  -4    9.83    0.40
  10   6   4    9.99    0.40
 -10   6  -4    9.09    0.39
  10  -6   4    9.86    0.48
 -10   6  -5    1.10    0.18
  10   6   5    0.75    0.14
 -10   6  -5    0.77    0.15
  10  -6   5    1.14    0.23
  10   7  -4   13.99    0.48
 -10   7   4   14.62    0.41
 -10   7   3    0.28    0.09
  10   7  -3    0.17    0.10
  10   7  -2   15.48    0.48
 -10   7   2   14.69    0.41
  10   7  -1    0.02    0.09
 -10   7   1    0.20    0.09
  10   7   0   11.60    0.42
 -10   7   0   11.60    0.37
  10  -7   0   12.76    0.54
  10   7   1    4.11    0.27
 -10   7  -1    4.13    0.25
  10  -7   1    4.18    0.34
 -10   7  -2   11.71    0.40
  10   7   2   12.28    0.43
  10  -7   2   12.56    0.55
 -11   0  12   14.16    0.53
  11   0 -12   14.07    0.53
 -11   0  11   -0.19    0.06
 -11   0  10   18.88    0.57
  11   0 -10   17.83    0.56
 -11   0   9    0.14    0.10
  11   0  -9    0.15    0.09
  11   0  -9   -0.01    0.06
 -11   0   8   68.12    1.16
  11   0  -8   68.74    1.17
  11   0  -8   69.77    1.14
  11   0  -7    0.17    0.07
 -11   0   7    0.08    0.09
  11   0  -7    0.18    0.08
  11   0  -6  200.87    2.48
  11   0  -6  203.00    2.53
 -11   0   6  201.07    2.56
 -11   0   5    0.07    0.08
  11   0  -5    0.05    0.06
  11   0  -4  108.57    1.50
 -11   0   4  107.80    1.52
 -11   0   3    0.07    0.07
 -11   0   3    0.02    0.04
  11   0  -3   -0.01    0.05
 -11   0   2  100.04    1.45
  11   0  -2  100.82    1.40
 -11   0   2  101.99    1.43
  11   0  -1   -0.03    0.05
 -11   0   1   -0.05    0.06
 -11   0   1   -0.13    0.07
 -11   0   0  170.93    2.20
 -11   0   0  171.40    2.17
  11   0   0  170.26    2.15
 -11   0  -1   -0.01    0.08
  11   0   1   -0.04    0.06
 -11   0  -1    0.01    0.07
  11   0   2  222.72    2.72
 -11   0  -2  219.46    2.77
 -11   0  -2  223.14    2.74
 -11   0  -3   -0.16    0.07
  11   0   3    0.05    0.05
 -11   0  -3   -0.13    0.08
 -11   0  -4  165.06    2.22
 -11   0  -4  167.11    2.19
 -11   0  -5   -0.12    0.07
 -11   0  -5   -0.14    0.06
 -11   0  -6   20.60    0.56
 -11   0  -6   20.18    0.58
 -11   0  -7    0.01    0.09
 -11   0  -7   -0.06    0.07
 -11   0  -8   48.92    0.98
 -11   0  -8   48.60    1.01
 -11   0  -9   -0.12    0.09
 -11   1  12    1.86    0.22
  11   1 -12    2.08    0.24
  11  -1 -12    1.80    0.21
 -11   1  11   20.04    0.62
  11   1 -11   19.56    0.74
  11   1 -11   19.51    0.63
  11  -1 -11   18.43    0.56
 -11  -1  11   19.35    0.59
 -11   1  10   13.43    0.49
  11   1 -10   13.20    0.47
  11   1 -10   12.82    0.49
  11  -1 -10   13.23    0.45
 -11  -1  10   13.62    0.48
 -11   1   9   21.94    0.60
  11   1  -9   20.95    0.58
  11   1  -9   21.09    0.61
  11  -1  -9   20.25    0.55
 -11  -1   9   20.32    0.57
 -11   1   8   10.39    0.40
  11   1  -8   10.48    0.39
  11  -1  -8   10.47    0.38
 -11  -1   8   10.71    0.40
 -11   1   7   68.89    1.14
  11   1  -7   67.71    1.13
  11  -1  -7   68.67    1.08
 -11  -1   7   68.72    1.13
  11  -1  -7   67.57    1.10
  11  -1  -7   68.15    1.11
  11   1  -6    4.07    0.25
 -11   1   6    4.33    0.26
  11  -1  -6    4.42    0.25
  11  -1  -6    4.12    0.22
 -11  -1   6    4.33    0.26
  11   1  -5   55.38    0.94
 -11   1   5   54.86    0.94
 -11  -1   5   53.73    0.93
  11  -1  -5   55.02    0.89
  11  -1  -5   55.48    0.98
 -11   1   4    7.13    0.29
  11   1  -4    7.52    0.30
 -11  -1   4    7.32    0.30
  11  -1  -4    7.90    0.28
  11  -1  -4    7.51    0.33
 -11   1   3  116.81    1.63
  11   1  -3  118.23    1.61
 -11   1   3  115.65    1.60
  11  -1  -3  118.32    1.55
 -11  -1   3  115.60    1.59
 -11   1   2   16.19    0.43
  11   1  -2   16.57    0.43
 -11   1   2   15.86    0.45
 -11  -1   2   16.12    0.43
  11  -1  -2   16.30    0.40
  11   1  -1  145.18    1.89
 -11   1   1  144.82    1.90
 -11   1   1  145.42    1.92
  11  -1  -1  143.54    1.84
 -11  -1   1  142.71    1.91
 -11  -1   1  144.51    1.88
 -11   1   0   14.64    0.43
  11   1   0   15.28    0.42
 -11   1   0   15.76    0.43
  11  -1   0   15.16    0.39
 -11  -1   0   15.04    0.43
 -11  -1   0   15.88    0.42
 -11   1  -1  138.64    1.88
 -11   1  -1  139.41    1.86
  11   1   1  142.21    1.86
 -11  -1  -1  138.54    1.87
  11  -1   1  137.73    1.65
 -11  -1  -1  139.94    1.84
 -11   1  -2   -0.15    0.07
  11   1   2   -0.04    0.06
 -11   1  -2   -0.09    0.07
 -11  -1  -2   -0.10    0.06
  11  -1   2    0.09    0.06
 -11  -1  -2   -0.09    0.06
  11   1   3   79.43    1.22
 -11   1  -3   79.95    1.23
 -11   1  -3   77.44    1.25
 -11  -1  -3   78.87    1.23
 -11  -1  -3   79.15    1.21
  11  -1   3   77.69    1.07
 -11   1  -4    0.02    0.09
 -11   1  -4    0.05    0.09
  11  -1   4    0.28    0.08
 -11  -1  -4    0.10    0.09
 -11  -1  -4    0.01    0.09
 -11   1  -5   62.27    1.11
 -11   1  -5   64.62    1.10
 -11  -1  -5   62.85    1.06
 -11  -1  -5   61.98    1.09
 -11   1  -6   -0.04    0.09
 -11   1  -6   -0.02    0.09
 -11  -1  -6    0.04    0.07
 -11  -1  -6    0.02    0.09
 -11   1  -7   41.82    0.91
 -11   1  -7   42.99    0.90
 -11  -1  -7   41.26    0.89
 -11   1  -8    0.11    0.11
 -11   1  -8    0.00    0.08
 -11  -1  -8    0.13    0.10
 -11   1  -9   31.79    0.80
 -11   1  -9   31.43    0.83
 -11  -1  -9   31.57    0.80
  11   2 -12    3.66    0.31
 -11   2  12    3.79    0.33
  11   2 -12    3.91    0.35
 -11   2  11   17.07    0.58
  11   2 -11   16.39    0.56
  11   2 -11   16.38    0.60
  11   2 -10   14.32    0.54
 -11   2  10   14.67    0.52
  11   2 -10   13.96    0.50
  11  -2 -10   14.22    0.44
  11   2  -9   16.07    0.52
 -11   2   9   15.26    0.51
  11  -2  -9   15.49    0.44
 -11  -2   9   15.38    0.62
 -11   2   8    0.24    0.10
  11   2  -8    0.15    0.09
 -11  -2   8    0.03    0.08
  11  -2  -8    0.16    0.08
 -11   2   7   30.59    0.68
  11   2  -7   30.58    0.69
  11  -2  -7   30.60    0.73
  11  -2  -7   29.89    0.60
 -11  -2   7   30.05    0.67
  11   2  -6    9.52    0.36
 -11   2   6    9.05    0.35
  11  -2  -6    8.98    0.30
  11  -2  -6    9.00    0.39
 -11  -2   6    8.90    0.34
 -11   2   5   27.05    0.60
  11   2  -5   26.54    0.61
  11  -2  -5   27.11    0.60
 -11  -2   5   26.98    0.59
  11  -2  -5   26.21    0.68
 -11   2   4   24.24    0.55
  11   2  -4   23.26    0.55
 -11  -2   4   23.37    0.54
  11  -2  -4   23.51    0.47
  11  -2  -4   24.28    0.65
 -11   2   3   11.37    0.37
  11   2  -3   11.86    0.38
 -11   2   3   11.37    0.36
  11  -2  -3   11.67    0.45
 -11  -2   3   11.76    0.36
  11  -2  -3   11.06    0.30
 -11   2   2   59.48    0.96
 -11   2   2   59.29    0.98
  11   2  -2   58.53    0.97
  11  -2  -2   57.45    0.86
 -11  -2   2   58.21    0.93
  11  -2  -2   59.08    1.13
  11   2  -1    2.37    0.19
 -11   2   1    2.04    0.18
 -11   2   1    2.24    0.19
 -11  -2   1    2.33    0.18
 -11   2   0   60.57    0.99
  11   2   0   61.81    1.00
 -11   2   0   61.17    1.01
 -11  -2   0   61.51    0.96
  11  -2   0   61.70    0.90
  11   2   1    8.62    0.32
 -11   2  -1    7.96    0.32
 -11   2  -1    8.40    0.32
 -11  -2  -1    8.45    0.31
  11  -2   1    8.26    0.26
 -11  -2  -1    8.64    0.30
 -11   2  -2    1.70    0.18
 -11   2  -2    1.56    0.17
  11   2   2    1.62    0.16
 -11  -2  -2    1.15    0.13
  11  -2   2    1.82    0.14
 -11  -2  -2    1.53    0.16
 -11   2  -3    0.25    0.09
 -11   2  -3    0.20    0.09
  11   2   3    0.22    0.08
 -11  -2  -3    0.15    0.08
  11  -2   3    0.36    0.09
 -11  -2  -3    0.18    0.08
 -11   2  -4   32.18    0.72
 -11   2  -4   32.25    0.71
  11   2   4   32.96    0.71
 -11  -2  -4   32.61    0.69
  11  -2   4   33.03    0.64
 -11  -2  -4   32.38    0.66
 -11   2  -5    2.01    0.22
 -11   2  -5    1.53    0.17
 -11  -2  -5    2.00    0.20
  11  -2   5    2.10    0.17
 -11   2  -6   21.68    0.62
 -11   2  -6   21.72    0.60
  11  -2   6   21.92    0.55
 -11  -2  -6   21.93    0.58
 -11   2  -7    0.22    0.11
 -11   2  -7    0.17    0.11
 -11  -2  -7    0.31    0.11
 -11   2  -8    9.86    0.46
 -11   2  -8    9.23    0.42
 -11  -2  -8    9.16    0.40
 -11   2  -9    1.37    0.21
 -11   2  -9    1.37    0.20
 -11  -2  -9    1.34    0.19
 -11   3  11    0.04    0.12
  11   3 -11   -0.05    0.10
  11   3 -11    0.20    0.10
 -11   3  10   26.63    0.71
  11   3 -10   26.78    0.71
  11   3  -9    2.50    0.26
 -11   3   9    2.52    0.27
  11   3  -8    2.74    0.25
 -11   3   8    2.79    0.25
  11   3  -7   -0.07    0.07
 -11   3   7   -0.12    0.07
  11  -3  -7    0.11    0.10
  11   3  -6   44.22    0.86
 -11   3   6   43.42    0.83
  11  -3  -6   43.33    0.99
  11   3  -5    0.41    0.11
 -11   3   5    0.38    0.11
  11  -3  -5    0.67    0.16
 -11   3   4   13.88    0.41
  11   3  -4   13.64    0.42
 -11   3   4   13.95    0.42
 -11  -3   4   13.35    0.30
  11  -3  -4   14.51    0.54
 -11  -3   4   14.33    0.40
  11   3  -3    0.22    0.08
 -11   3   3   -0.03    0.06
 -11   3   3   -0.02    0.07
 -11  -3   3    0.00    0.06
  11  -3  -3    0.09    0.05
  11  -3  -3    0.18    0.11
  11   3  -2    3.92    0.23
 -11   3   2    4.02    0.23
 -11   3   2    4.04    0.23
  11  -3  -2    4.51    0.32
 -11  -3   2    4.24    0.21
 -11   3   1    2.12    0.18
  11   3  -1    2.09    0.18
 -11   3   1    2.00    0.18
  11  -3  -1    2.25    0.24
 -11  -3   1    1.89    0.16
 -11   3   0    5.96    0.28
  11   3   0    6.48    0.28
 -11   3   0    6.10    0.27
  11  -3   0    6.19    0.38
  11  -3   0    6.44    0.26
 -11  -3   0    6.30    0.25
 -11   3  -1   10.51    0.36
  11   3   1   10.06    0.35
 -11   3  -1   10.20    0.35
  11  -3   1   10.51    0.34
 -11   3  -2   -0.01    0.06
 -11   3  -2    0.02    0.06
  11   3   2    0.17    0.08
  11  -3   2    0.10    0.07
  11   3   3    0.73    0.12
 -11   3  -3    0.72    0.13
 -11   3  -3    0.75    0.13
  11  -3   3    0.88    0.14
 -11   3  -4    1.24    0.15
 -11   3  -4    1.23    0.15
  11   3   4    1.12    0.14
  11  -3   4    1.91    0.18
 -11  -3  -4    1.24    0.15
 -11   3  -5    3.54    0.27
 -11   3  -5    4.34    0.27
 -11  -3  -5    3.44    0.23
  11  -3   5    3.79    0.25
 -11   3  -6    0.31    0.11
 -11   3  -6    0.15    0.10
  11  -3   6    0.15    0.10
 -11  -3  -6    0.21    0.09
 -11   3  -7    0.64    0.15
 -11   3  -7    0.78    0.15
 -11  -3  -7    0.82    0.14
  11  -3   7    0.97    0.18
 -11   3  -8    0.29    0.14
 -11   3  -8    0.14    0.11
  11  -3   8    0.20    0.13
  11   4 -10   12.58    0.50
 -11   4  10   11.74    0.48
 -11   4   9   11.64    0.46
  11   4  -9   11.70    0.47
 -11   4   8    6.58    0.34
  11   4  -8    6.69    0.35
 -11   4   7    1.42    0.17
  11   4  -7    1.42    0.18
  11  -4  -7    1.91    0.25
 -11   4   6   20.98    0.54
  11   4  -6   21.28    0.58
  11  -4  -6   21.09    0.71
 -11  -4   6   19.77    0.49
 -11   4   5    6.60    0.30
  11   4  -5    6.39    0.32
  11  -4  -5    6.40    0.40
 -11  -4   5    6.52    0.25
 -11   4   4   19.01    0.50
  11   4  -4   18.97    0.52
 -11   4   4   18.87    0.48
  11  -4  -4   18.74    0.68
 -11  -4   4   18.36    0.40
 -11   4   3    5.28    0.26
  11   4  -3    5.22    0.27
 -11   4   3    5.10    0.26
 -11  -4   3    5.30    0.19
  11  -4  -3    5.26    0.36
 -11   4   2   52.25    0.89
  11   4  -2   52.29    0.93
 -11   4   2   52.32    0.90
  11  -4  -2   52.54    1.20
 -11   4   1    0.88    0.13
 -11   4   1    1.13    0.14
  11   4  -1    0.98    0.14
  11  -4  -1    1.11    0.21
  11   4   0   20.77    0.53
 -11   4   0   21.05    0.53
 -11   4   0   20.37    0.51
  11  -4   0   22.40    0.76
  11  -4   0   20.69    0.54
 -11   4  -1   13.18    0.41
 -11   4  -1   13.69    0.42
  11   4   1   13.99    0.43
  11  -4   1   13.29    0.43
  11  -4   1   13.07    0.59
 -11   4  -2   13.02    0.42
  11   4   2   13.30    0.43
 -11   4  -2   13.08    0.42
  11  -4   2   12.99    0.44
  11  -4   2   12.81    0.59
 -11   4  -3    3.69    0.26
 -11   4  -3    3.85    0.26
  11   4   3    4.24    0.26
  11  -4   3    3.95    0.27
  11  -4   3    3.88    0.35
 -11   4  -4   37.65    0.81
 -11   4  -4   38.03    0.80
  11   4   4   38.21    0.81
  11  -4   4   37.75    0.83
  11  -4   4   37.36    1.08
 -11   4  -5    0.34    0.12
  11   4   5    0.23    0.10
 -11   4  -5    0.32    0.11
  11  -4   5    0.36    0.14
  11  -4   5    0.22    0.15
 -11   4  -6   32.64    0.79
 -11   4  -6   32.85    0.78
  11  -4   6   29.20    0.98
  11  -4   6   31.79    0.80
 -11   4  -7    1.04    0.17
 -11   4  -7    1.44    0.20
  11  -4   7    1.74    0.24
  11  -4   7    1.51    0.30
  11  -4   8   22.70    0.70
 -11   5   9   25.56    0.68
  11   5  -9   25.19    0.71
 -11  -5   9   23.45    0.67
 -11   5   8    0.01    0.10
  11   5  -8    0.10    0.10
 -11  -5   8    0.11    0.11
 -11   5   7   33.16    0.73
  11   5  -7   34.21    0.79
 -11  -5   7   32.22    0.74
  11   5  -6    0.32    0.11
 -11   5   6    0.26    0.11
 -11  -5   6    0.25    0.11
  11  -5  -6    0.45    0.17
  11   5  -5   28.31    0.69
 -11   5   5   28.88    0.63
  11  -5  -5   28.27    0.91
 -11   5   4    0.38    0.11
  11   5  -4    0.33    0.11
 -11   5   4    0.37    0.10
  11  -5  -4    0.70    0.19
 -11   5   3   53.52    0.93
  11   5  -3   54.13    0.98
 -11   5   3   54.04    0.91
  11  -5  -3   52.32    1.29
 -11   5   2    0.13    0.09
  11   5  -2    0.06    0.08
 -11   5   2    0.08    0.08
  11  -5  -2    0.08    0.11
 -11   5   1   40.36    0.76
 -11   5   1   40.06    0.77
  11   5  -1   41.34    0.82
  11  -5  -1   40.14    1.12
  11   5   0    0.62    0.12
 -11   5   0    0.66    0.12
 -11   5   0    0.67    0.12
  11  -5   0    0.81    0.20
  11  -5   0    1.06    0.18
 -11   5  -1   36.62    0.74
 -11   5  -1   37.16    0.74
  11   5   1   37.85    0.78
  11  -5   1   36.07    1.07
  11  -5   1   35.80    0.82
 -11   5  -2    0.24    0.11
  11   5   2    0.04    0.08
 -11   5  -2   -0.06    0.08
  11  -5   2   -0.08    0.10
  11  -5   2    0.12    0.14
 -11   5  -3   36.02    0.77
 -11   5  -3   36.01    0.78
  11   5   3   36.59    0.79
  11  -5   3   36.62    0.86
  11  -5   3   34.68    1.08
 -11   5  -4    0.45    0.13
 -11   5  -4    0.57    0.13
  11   5   4    0.27    0.10
  11  -5   4    0.68    0.18
  11  -5   4    0.81    0.23
 -11   5  -5   39.03    0.86
 -11   5  -5   39.34    0.85
  11   5   5   38.87    0.85
  11  -5   5   36.07    1.28
  11  -5   5   40.32    0.94
 -11   5  -6    0.15    0.11
 -11   5  -6    0.18    0.10
  11  -5   6    0.05    0.12
  11   6  -7    2.91    0.27
 -11   6   7    2.72    0.26
 -11   6   6   23.24    0.58
  11   6  -6   22.38    0.64
  11   6  -5   -0.03    0.08
 -11   6   5   -0.03    0.08
  11  -6  -5    0.24    0.16
  11   6  -4   21.15    0.59
 -11   6   4   21.36    0.52
  11  -6  -4   19.86    0.82
 -11   6   3    1.73    0.20
  11   6  -3    2.09    0.22
  11  -6  -3    1.90    0.31
  11   6  -2   30.66    0.70
 -11   6   2   29.52    0.63
  11  -6  -2   29.88    1.01
 -11   6   1    2.27    0.27
  11   6  -1    2.47    0.23
 -11   6   1    2.25    0.20
  11  -6  -1    2.31    0.31
  11   6   0   29.87    0.69
 -11   6   0   30.39    0.68
 -11   6   0   28.96    0.63
  11  -6   0   28.82    0.77
  11  -6   0   28.71    1.03
  11   6   1    3.18    0.25
 -11   6  -1    3.18    0.24
 -11   6  -1    2.97    0.24
  11  -6   1    2.75    0.28
  11  -6   1    3.76    0.59
 -11   6  -2   39.34    0.82
 -11   6  -2   40.53    0.81
  11   6   2   39.66    0.84
  11  -6   2   39.62    0.95
  11   6   3    3.50    0.27
 -11   6  -3    3.54    0.28
 -11   6  -3    3.41    0.27
  11  -6   3    2.91    0.30
  11   6   4   33.17    0.77
 -11   6  -4   32.50    0.76
 -11   6  -4   32.53    0.77
  11  -6   4   31.61    0.87
  11   7  -2    1.54    0.19
 -11   7   2    1.79    0.20
 -11   7   1   10.22    0.37
  11   7  -1   10.57    0.42
  11   7   0    0.85    0.15
 -11   7   0    0.77    0.13
  12   0 -12   18.67    0.62
 -12   0  12   19.70    0.64
 -12   0  11   -0.09    0.09
  12   0 -11   -0.03    0.09
  12   0 -10   25.89    0.69
 -12   0  10   25.62    0.69
  12   0  -9    0.02    0.09
  12   0  -9   -0.05    0.11
 -12   0   9   -0.04    0.08
 -12   0   8   64.74    1.14
  12   0  -8   63.38    1.09
 -12   0   7   -0.06    0.07
  12   0  -7   -0.02    0.06
  12   0  -7   -0.06    0.06
  12   0  -6   15.28    0.45
  12   0  -6   15.15    0.43
 -12   0   6   15.38    0.47
 -12   0   5   -0.20    0.07
  12   0  -5   -0.04    0.07
  12   0  -4   75.12    1.16
 -12   0   4   73.89    1.18
 -12   0   3   -0.01    0.08
  12   0  -3   -0.12    0.06
 -12   0   2   37.53    0.74
 -12   0   2   37.43    0.75
  12   0  -2   37.54    0.71
  12   0  -1   -0.11    0.05
 -12   0   1   -0.13    0.06
 -12   0   1    0.18    0.09
  12   0   0   52.96    0.90
 -12   0   0   53.02    0.92
 -12   0   0   52.19    0.93
 -12   0  -1    0.15    0.09
  12   0   1    0.15    0.07
 -12   0  -1    0.01    0.07
 -12   0  -2   79.99    1.24
 -12   0  -2   77.08    1.26
  12   0   2   79.56    1.21
 -12   0  -3   -0.07    0.08
  12   0   3    0.02    0.06
 -12   0  -3   -0.04    0.08
 -12   0  -4    8.99    0.37
 -12   0  -4    8.94    0.38
 -12   0  -5   -0.23    0.08
 -12   0  -6   32.03    0.77
 -12   0  -6   30.51    0.72
 -12   0  -7    0.00    0.08
 -12   0  -7    0.05    0.10
 -12   0  -8   16.78    0.58
 -12   0  -9   -0.17    0.09
 -12   1  12    0.33    0.14
  12   1 -12    0.32    0.14
  12  -1 -12    0.49    0.14
 -12   1  11   11.77    0.49
  12   1 -11   11.17    0.49
  12  -1 -11   11.90    0.46
 -12  -1  11   11.41    0.55
  12   1 -10    0.37    0.13
 -12   1  10    0.63    0.15
  12   1 -10    0.35    0.11
 -12  -1  10    0.33    0.11
  12  -1 -10    0.23    0.11
  12   1  -9   20.89    0.58
 -12   1   9   19.75    0.59
 -12  -1   9   20.20    0.59
  12  -1  -9   19.58    0.55
  12   1  -8    2.06    0.22
 -12   1   8    2.26    0.23
 -12  -1   8    2.26    0.22
  12  -1  -8    1.87    0.20
 -12   1   7   22.77    0.59
  12   1  -7   23.44    0.59
  12  -1  -7   23.13    0.58
 -12  -1   7   23.07    0.59
 -12   1   6   19.67    0.54
  12   1  -6   20.57    0.54
  12  -1  -6   20.99    0.51
  12  -1  -6   21.27    0.56
 -12  -1   6   20.89    0.54
 -12   1   5   29.20    0.65
  12   1  -5   28.70    0.64
  12  -1  -5   28.96    0.68
 -12  -1   5   28.90    0.65
  12  -1  -5   28.48    0.60
  12   1  -4    3.59    0.23
 -12   1   4    3.83    0.24
  12  -1  -4    3.72    0.21
  12  -1  -4    4.04    0.26
 -12  -1   4    3.70    0.24
 -12   1   3   40.06    0.79
 -12   1   3   40.66    0.78
  12   1  -3   40.16    0.77
  12  -1  -3   40.64    0.73
 -12  -1   3   40.67    0.77
  12   1  -2    0.31    0.10
 -12   1   2    0.59    0.11
 -12   1   2    0.40    0.11
  12  -1  -2    0.51    0.09
 -12  -1   2    0.45    0.10
  12   1  -1   30.42    0.64
 -12   1   1   29.84    0.64
 -12   1   1   30.70    0.66
 -12  -1   1   29.75    0.63
  12  -1  -1   30.15    0.60
 -12   1   0    1.45    0.17
  12   1   0    1.57    0.17
 -12   1   0    1.79    0.18
 -12  -1   0    1.12    0.15
 -12  -1   0    1.69    0.18
  12  -1   0    1.72    0.15
  12   1   1   24.75    0.57
 -12   1  -1   24.39    0.58
 -12   1  -1   24.14    0.59
  12  -1   1   23.55    0.41
 -12  -1  -1   23.56    0.58
 -12  -1  -1   24.73    0.57
 -12   1  -2   50.70    0.92
 -12   1  -2   51.32    0.95
  12   1   2   51.89    0.92
 -12  -1  -2   51.35    0.94
 -12  -1  -2   50.76    0.90
  12  -1   2   50.94    0.74
  12   1   3   61.43    1.05
 -12   1  -3   61.52    1.06
 -12  -1  -3   61.16    1.03
 -12  -1  -3   60.73    1.06
  12  -1   3   59.23    0.87
 -12   1  -4   26.87    0.67
 -12   1  -4   27.24    0.66
 -12  -1  -4   27.59    0.66
 -12  -1  -4   27.23    0.63
  12  -1   4   27.00    0.53
 -12   1  -5   10.75    0.42
 -12   1  -5   11.11    0.45
 -12  -1  -5   10.71    0.42
  12  -1   5   10.60    0.32
 -12  -1  -5   10.50    0.40
 -12   1  -6    6.19    0.34
 -12   1  -6    5.94    0.35
 -12  -1  -6    5.98    0.34
 -12  -1  -6    6.19    0.40
 -12   1  -7   11.65    0.46
 -12   1  -7   10.96    0.47
 -12  -1  -7   11.44    0.46
 -12   1  -8    3.46    0.29
 -12   1  -8    3.40    0.31
 -12  -1  -8    3.50    0.30
 -12   1  -9    3.67    0.30
 -12   1  -9    4.03    0.35
 -12  -1  -9    3.42    0.31
  12   2 -11    1.05    0.19
 -12   2  11    1.22    0.20
  12   2 -11    1.01    0.17
  12   2 -10    0.57    0.16
 -12   2  10    0.52    0.14
  12   2 -10    0.58    0.14
  12  -2 -10    0.63    0.13
  12   2  -9   14.78    0.51
 -12   2   9   14.64    0.51
  12  -2  -9   15.04    0.44
  12   2  -8    6.39    0.33
 -12   2   8    6.41    0.34
  12  -2  -8    6.65    0.33
 -12  -2   8    6.29    0.32
  12  -2  -8    6.10    0.28
 -12   2   7    6.78    0.33
  12   2  -7    6.41    0.32
  12  -2  -7    6.27    0.27
  12  -2  -7    6.14    0.33
 -12  -2   7    6.09    0.31
  12   2  -6    0.45    0.12
 -12   2   6    0.60    0.13
  12  -2  -6    0.70    0.15
  12  -2  -6    0.46    0.10
 -12  -2   6    0.60    0.12
 -12   2   5   29.69    0.65
  12   2  -5   29.36    0.66
 -12  -2   5   29.30    0.64
  12  -2  -5   29.82    0.75
  12   2  -4    2.58    0.20
 -12   2   4    2.37    0.20
 -12  -2   4    2.04    0.19
  12  -2  -4    2.38    0.23
 -12   2   3   23.84    0.58
 -12   2   3   24.43    0.57
  12   2  -3   23.78    0.57
 -12  -2   3   23.40    0.55
  12  -2  -3   23.97    0.68
  12  -2  -3   23.43    0.50
 -12   2   2   27.83    0.61
 -12   2   2   28.68    0.63
  12   2  -2   27.26    0.62
 -12  -2   2   28.50    0.60
  12  -2  -2   27.45    0.54
 -12   2   1    7.91    0.32
  12   2  -1    7.96    0.32
 -12   2   1    7.91    0.33
 -12  -2   1    8.02    0.31
 -12   2   0    0.02    0.07
 -12   2   0    0.17    0.08
  12   2   0    0.20    0.08
 -12  -2   0    0.20    0.08
 -12   2  -1   76.64    1.21
  12   2   1   76.42    1.21
 -12   2  -1   74.98    1.22
 -12  -2  -1   75.43    1.16
 -12  -2  -1   75.82    1.19
  12  -2   1   75.55    1.07
 -12   2  -2   15.24    0.46
 -12   2  -2   14.75    0.47
  12   2   2   15.32    0.46
 -12  -2  -2   15.11    0.43
 -12  -2  -2   15.11    0.45
  12  -2   2   15.42    0.38
 -12   2  -3   18.32    0.52
 -12   2  -3   18.70    0.53
  12   2   3   18.06    0.51
 -12  -2  -3   17.76    0.48
 -12  -2  -3   17.87    0.50
  12  -2   3   17.95    0.44
  12   2   4    6.47    0.32
 -12   2  -4    6.62    0.33
 -12   2  -4    6.64    0.33
 -12  -2  -4    6.29    0.31
  12  -2   4    6.43    0.27
 -12   2  -5   31.99    0.74
 -12   2  -5   31.18    0.76
 -12  -2  -5   31.95    0.72
  12  -2   5   31.36    0.66
 -12   2  -6    1.08    0.17
 -12   2  -6    1.19    0.18
  12  -2   6    1.74    0.18
 -12  -2  -6    1.07    0.16
 -12   2  -7   21.48    0.63
 -12   2  -7   21.02    0.65
 -12  -2  -7   22.12    0.61
  12  -2   7   21.08    0.57
 -12   2  -8    0.71    0.15
 -12   2  -8    1.13    0.20
 -12  -2  -8    1.11    0.17
  12   3 -11    0.39    0.14
  12   3 -11    0.26    0.14
 -12   3  11    0.33    0.14
  12   3 -10   25.82    0.72
 -12   3  10   25.24    0.71
 -12   3   9    0.43    0.15
  12   3  -9    0.52    0.14
 -12   3   8    3.58    0.28
  12   3  -8    3.36    0.28
  12   3  -7    7.64    0.36
 -12   3   7    7.14    0.34
  12  -3  -7    7.14    0.39
 -12   3   6   11.77    0.41
  12   3  -6   11.86    0.43
  12  -3  -6   11.42    0.49
  12   3  -5    3.39    0.25
 -12   3   5    3.16    0.24
  12  -3  -5    3.47    0.21
  12  -3  -5    3.66    0.30
 -12  -3   5    3.37    0.19
 -12   3   4   31.50    0.70
  12   3  -4   31.99    0.70
 -12   3   4   31.43    0.67
  12  -3  -4   31.87    0.85
  12  -3  -4   32.01    0.53
  12   3  -3    6.89    0.31
 -12   3   3    7.31    0.33
 -12   3   3    7.20    0.31
  12  -3  -3    7.08    0.40
  12   3  -2   66.53    1.11
 -12   3   2   66.67    1.11
 -12   3   2   67.10    1.09
  12  -3  -2   67.36    1.35
 -12   3   1    0.18    0.09
  12   3  -1    0.36    0.11
 -12   3   1    0.13    0.10
  12  -3  -1    0.35    0.14
 -12   3   0   34.77    0.73
 -12   3   0   34.78    0.72
  12   3   0   34.90    0.74
  12  -3   0   35.47    0.68
  12  -3   0   35.91    0.96
 -12   3  -1    0.00    0.08
 -12   3  -1    0.11    0.09
  12   3   1    0.06    0.07
  12  -3   1    0.19    0.08
 -12   3  -2   21.71    0.57
  12   3   2   22.22    0.57
 -12   3  -2   22.27    0.57
  12  -3   2   22.48    0.53
 -12   3  -3    5.56    0.31
  12   3   3    5.69    0.30
 -12   3  -3    6.03    0.31
  12  -3   3    5.84    0.28
 -12   3  -4   21.79    0.58
 -12   3  -4   20.39    0.58
  12   3   4   21.29    0.58
 -12  -3  -4   20.78    0.53
  12  -3   4   20.95    0.55
 -12   3  -5    1.26    0.17
 -12   3  -5    1.35    0.18
 -12  -3  -5    1.62    0.19
  12  -3   5    1.81    0.21
 -12   3  -6   52.71    1.05
 -12   3  -6   52.81    1.08
  12  -3   6   53.45    1.01
 -12  -3  -6   51.49    0.96
 -12   3  -7    0.33    0.14
 -12   3  -7    0.35    0.12
  12  -3   7    0.42    0.13
 -12   3  -8   50.26    1.10
 -12   3  -8   49.01    1.07
  12  -3   8   48.42    1.03
 -12   4  10   13.84    0.54
  12   4 -10   14.09    0.55
  12   4  -9   20.47    0.64
 -12   4   9   20.47    0.62
  12   4  -8   13.63    0.50
 -12   4   8   13.55    0.48
  12   4  -7    5.59    0.33
 -12   4   7    4.89    0.30
  12  -4  -7    5.39    0.38
  12   4  -6   16.24    0.52
 -12   4   6   15.16    0.48
  12  -4  -6   15.22    0.62
 -12   4   5   10.57    0.39
  12   4  -5   10.79    0.41
  12  -4  -5   10.16    0.51
  12   4  -4   14.33    0.47
 -12   4   4   15.15    0.46
 -12   4   4   14.86    0.45
  12  -4  -4   14.48    0.61
 -12   4   3   20.13    0.53
  12   4  -3   20.88    0.56
 -12   4   3   21.08    0.53
  12  -4  -3   20.30    0.73
 -12   4   2   27.84    0.62
  12   4  -2   27.19    0.65
 -12   4   2   27.74    0.63
  12  -4  -2   26.01    0.84
  12   4  -1   13.10    0.44
 -12   4   1   13.98    0.44
 -12   4   1   13.41    0.42
  12  -4  -1   13.66    0.61
 -12   4   0   17.72    0.51
 -12   4   0   16.99    0.48
  12   4   0   17.11    0.50
  12  -4   0   16.83    0.68
  12  -4   0   17.09    0.49
 -12   4  -1   43.65    0.86
  12   4   1   44.14    0.87
 -12   4  -1   42.40    0.83
  12  -4   1   43.27    0.85
  12  -4   1   43.37    1.15
 -12   4  -2    2.84    0.25
 -12   4  -2    2.96    0.26
  12   4   2    3.19    0.25
  12  -4   2    3.49    0.34
  12  -4   2    3.36    0.24
  12   4   3   11.88    0.43
 -12   4  -3   12.43    0.44
 -12   4  -3   12.29    0.44
  12  -4   3   11.78    0.43
  12  -4   3   11.63    0.59
 -12   4  -4   14.44    0.49
 -12   4  -4   15.00    0.51
  12   4   4   14.85    0.49
  12  -4   4   14.86    0.50
  12  -4   4   14.16    0.68
 -12   4  -5   30.24    0.74
 -12   4  -5   29.71    0.75
  12   4   5   30.18    0.74
  12  -4   5   29.71    0.75
  12  -4   5   26.24    0.95
 -12   4  -6    1.90    0.22
 -12   4  -6    2.52    0.29
  12  -4   6    2.60    0.26
 -12   4  -7   29.94    0.81
 -12   4  -7   28.89    0.78
  12  -4   7   28.05    0.78
 -12   5   8    4.97    0.34
  12   5  -8    4.77    0.34
  12   5  -7   25.25    0.70
 -12   5   7   25.36    0.65
 -12   5   6    9.19    0.39
  12   5  -6    9.51    0.42
  12  -5  -6    9.94    0.54
  12   5  -5   18.57    0.56
 -12   5   5   18.26    0.52
  12  -5  -5   18.30    0.74
  12   5  -4    3.81    0.27
 -12   5   4    3.66    0.26
 -12   5   4    3.58    0.26
  12  -5  -4    3.91    0.36
 -12   5   3   27.60    0.64
  12   5  -3   27.60    0.67
 -12   5   3   27.93    0.63
  12  -5  -3   26.63    0.91
 -12   5   2    1.26    0.16
  12   5  -2    1.25    0.16
 -12   5   2    1.34    0.16
  12  -5  -2    1.67    0.28
 -12   5   1   18.14    0.51
  12   5  -1   19.29    0.54
 -12   5   1   17.92    0.50
  12  -5  -1   17.52    0.74
  12   5   0    4.61    0.29
 -12   5   0    4.62    0.28
 -12   5   0    5.02    0.28
  12  -5   0    4.80    0.30
  12  -5   0    4.30    0.39
  12   5   1   18.52    0.54
 -12   5  -1   18.34    0.53
 -12   5  -1   17.91    0.51
  12  -5   1   18.23    0.77
  12  -5   1   18.21    0.57
  12   5   2   15.15    0.49
 -12   5  -2   15.15    0.49
 -12   5  -2   15.31    0.48
  12  -5   2   14.99    0.52
  12  -5   2   15.03    0.71
 -12   5  -3   11.13    0.43
  12   5   3   11.79    0.44
 -12   5  -3   11.11    0.44
  12  -5   3   11.62    0.47
  12  -5   3   10.31    0.62
 -12   5  -4    1.10    0.18
 -12   5  -4    1.02    0.17
  12   5   4    1.42    0.19
  12  -5   4    1.30    0.22
  12   5   5    2.19    0.24
 -12   5  -5    1.90    0.22
 -12   5  -5    2.15    0.24
  12  -5   5    2.61    0.30
 -12   6   6   12.59    0.45
  12   6  -6   13.03    0.50
  12   6  -5    2.62    0.26
 -12   6   5    2.22    0.24
  12   6  -4   22.76    0.63
 -12   6   4   23.44    0.58
 -12   6   3   -0.03    0.09
  12   6  -3    0.09    0.10
 -12   6   2   14.16    0.45
  12   6  -2   14.54    0.49
  12   6  -1    0.39    0.12
 -12   6   1    0.39    0.11
 -12   6   1    0.43    0.13
  12   6   0    7.59    0.36
 -12   6   0    7.74    0.35
 -12   6   0    7.92    0.34
  12  -6   0    7.84    0.41
 -12   6  -1    0.32    0.10
  12   6   1    0.21    0.10
 -12   6  -1    0.22    0.10
  12  -6   1    0.08    0.13
 -12   6  -2   13.74    0.47
 -12   6  -2   14.56    0.48
  12   6   2   13.95    0.49
  12  -6   2   13.97    0.55
 -12   6  -3    1.12    0.17
  12   6   3    1.32    0.19
 -12   6  -3    1.07    0.17
  12  -6   3    1.30    0.23
 -13   0  11    0.04    0.09
  13   0 -11    0.05    0.10
  13   0 -10    0.26    0.12
 -13   0  10    0.27    0.11
  13   0  -9   -0.09    0.09
 -13   0   9    0.03    0.08
 -13   0   8    2.65    0.25
  13   0  -8    2.26    0.21
  13   0  -7   -0.02    0.07
 -13   0   7   -0.07    0.08
  13   0  -7    0.08    0.08
 -13   0   6    4.76    0.28
  13   0  -6    4.67    0.26
  13   0  -6    4.59    0.25
  13   0  -5   -0.07    0.06
 -13   0   5   -0.07    0.08
 -13   0   4   16.60    0.49
  13   0  -4   16.63    0.47
  13   0  -3   -0.08    0.06
  13   0  -2   28.73    0.62
 -13   0   2   27.77    0.66
 -13   0   2   28.68    0.64
 -13   0   1   -0.09    0.06
 -13   0   1   -0.02    0.07
  13   0  -1    0.12    0.07
 -13   0   0   11.38    0.41
 -13   0   0   11.35    0.39
  13   0   0   11.98    0.39
  13   0   1    0.01    0.06
 -13   0  -1   -0.03    0.07
 -13   0  -1   -0.07    0.08
 -13   0  -2   27.55    0.67
 -13   0  -2   27.31    0.65
 -13   0  -3   -0.06    0.10
 -13   0  -3   -0.08    0.09
 -13   0  -4   29.51    0.73
 -13   0  -4   28.73    0.69
 -13   0  -5   -0.17    0.08
 -13   0  -5   -0.12    0.09
 -13   0  -6    6.24    0.34
 -13   0  -6    6.47    0.37
 -13   0  -7   -0.12    0.09
 -13   0  -7   -0.05    0.08
 -13   0  -8   11.89    0.50
 -13   1  11   -0.08    0.10
  13   1 -11   -0.07    0.10
  13  -1 -11   -0.11    0.09
 -13   1  10   10.59    0.45
  13   1 -10    9.87    0.46
  13  -1 -10   10.08    0.42
 -13  -1  10    9.74    0.43
 -13   1   9    0.19    0.11
  13   1  -9    0.06    0.08
 -13  -1   9    0.05    0.10
  13  -1  -9    0.11    0.09
  13   1  -8   10.57    0.41
 -13   1   8   11.36    0.44
  13  -1  -8   10.75    0.41
 -13  -1   8   10.90    0.43
 -13   1   7    3.13    0.26
  13   1  -7    3.42    0.25
  13  -1  -7    3.59    0.24
 -13  -1   7    3.13    0.25
 -13   1   6   16.88    0.51
  13   1  -6   15.36    0.48
 -13  -1   6   16.23    0.49
  13  -1  -6   16.00    0.51
 -13   1   5    4.39    0.27
  13   1  -5    4.42    0.26
  13  -1  -5    4.68    0.28
  13  -1  -5    4.44    0.24
 -13  -1   5    4.54    0.27
 -13   1   4   12.35    0.42
  13   1  -4   11.89    0.40
 -13  -1   4   12.08    0.41
  13  -1  -4   12.67    0.38
 -13   1   3   15.21    0.46
 -13   1   3   15.09    0.47
  13   1  -3   14.49    0.44
 -13  -1   3   15.00    0.45
  13  -1  -3   14.80    0.41
 -13   1   2    2.72    0.22
 -13   1   2    3.17    0.23
  13   1  -2    2.41    0.19
 -13  -1   2    2.98    0.22
  13  -1  -2    2.58    0.19
 -13   1   1   10.03    0.38
  13   1  -1   10.36    0.37
 -13   1   1   10.63    0.38
 -13  -1   1   10.81    0.37
  13  -1  -1   10.36    0.34
  13   1   0   40.50    0.79
 -13   1   0   39.65    0.82
 -13   1   0   41.52    0.81
 -13  -1   0   39.64    0.81
  13  -1   0   40.49    0.75
 -13  -1   0   41.61    0.80
  13   1   1   14.80    0.45
 -13   1  -1   14.92    0.46
 -13   1  -1   14.55    0.47
 -13  -1  -1   14.31    0.47
 -13  -1  -1   14.69    0.45
  13   1   2   14.79    0.46
 -13   1  -2   14.78    0.47
 -13   1  -2   14.46    0.48
 -13  -1  -2   14.98    0.46
 -13  -1  -2   14.63    0.47
 -13   1  -3   18.08    0.55
  13   1   3   18.67    0.53
 -13   1  -3   18.22    0.54
 -13  -1  -3   18.24    0.52
 -13  -1  -3   18.38    0.54
 -13   1  -4    7.54    0.37
 -13   1  -4    7.26    0.38
 -13  -1  -4    7.39    0.37
 -13  -1  -4    7.67    0.35
 -13   1  -5   11.97    0.48
 -13   1  -5   12.45    0.46
 -13  -1  -5   12.16    0.45
 -13  -1  -5   11.85    0.46
 -13   1  -6    2.44    0.27
 -13   1  -6    1.94    0.22
 -13  -1  -6    1.85    0.21
 -13   1  -7    9.27    0.42
 -13   1  -7    9.24    0.45
 -13  -1  -7    8.89    0.42
 -13   1  -8    2.70    0.30
 -13   1  -8    1.85    0.22
 -13  -1  -8    2.06    0.24
 -13   2  11   30.55    0.82
  13   2 -11   31.33    0.82
  13   2 -11   30.30    0.85
 -13   2  10    0.42    0.15
  13   2 -10    0.39    0.13
 -13   2   9   15.90    0.54
  13   2  -9   15.34    0.53
  13  -2  -9   15.16    0.46
  13   2  -8    0.02    0.09
 -13   2   8    0.17    0.11
  13  -2  -8   -0.01    0.07
 -13   2   7   45.64    0.92
  13   2  -7   47.09    0.94
  13  -2  -7   44.96    0.83
  13  -2  -7   45.13    0.98
 -13  -2   7   46.24    0.93
 -13   2   6    1.04    0.16
  13   2  -6    1.17    0.16
  13  -2  -6    1.19    0.14
  13  -2  -6    1.32    0.20
 -13  -2   6    1.02    0.16
  13   2  -5   59.65    1.06
 -13   2   5   60.63    1.05
 -13  -2   5   58.48    1.03
  13  -2  -5   58.66    1.17
 -13   2   4    0.64    0.12
  13   2  -4    0.85    0.14
 -13  -2   4    0.69    0.13
  13  -2  -4    0.99    0.18
  13   2  -3   50.13    0.93
 -13   2   3   49.47    0.95
 -13   2   3   51.69    0.94
  13  -2  -3   51.91    1.10
 -13  -2   3   50.48    0.90
 -13   2   2    6.52    0.33
 -13   2   2    6.69    0.32
  13   2  -2    6.78    0.31
 -13  -2   2    6.63    0.30
 -13   2   1   34.89    0.74
 -13   2   1   35.04    0.76
  13   2  -1   35.38    0.74
 -13  -2   1   35.04    0.71
 -13   2   0   13.99    0.45
  13   2   0   14.57    0.45
 -13   2   0   14.01    0.46
 -13  -2   0   14.43    0.43
 -13   2  -1   16.56    0.50
  13   2   1   16.35    0.48
 -13   2  -1   15.50    0.48
 -13  -2  -1   15.65    0.47
  13  -2   1   16.06    0.38
 -13  -2  -1   15.97    0.45
 -13   2  -2    0.22    0.09
  13   2   2    0.45    0.11
 -13   2  -2    0.32    0.10
 -13  -2  -2    0.42    0.10
  13  -2   2    0.48    0.10
 -13  -2  -2    0.34    0.10
 -13   2  -3   34.41    0.79
 -13   2  -3   35.12    0.77
  13   2   3   35.53    0.77
  13  -2   3   33.76    0.65
 -13  -2  -3   34.44    0.75
 -13   2  -4    3.51    0.28
 -13   2  -4    3.72    0.28
 -13  -2  -4    3.66    0.27
  13  -2   4    3.96    0.22
 -13   2  -5   20.60    0.62
 -13   2  -5   20.29    0.60
  13  -2   5   20.13    0.53
 -13  -2  -5   20.76    0.58
 -13   2  -6    2.83    0.28
 -13   2  -6    3.52    0.31
 -13  -2  -6    3.28    0.27
 -13   2  -7   14.51    0.56
 -13   2  -7   14.62    0.54
 -13  -2  -7   13.31    0.50
 -13   2  -8    5.38    0.36
 -13   2  -8    5.35    0.39
 -13  -2  -8    5.17    0.35
  13   3 -10   34.78    0.87
 -13   3  10   34.76    0.86
 -13   3   9    0.06    0.13
  13   3  -9    0.25    0.13
  13   3  -8   42.79    0.93
 -13   3   8   42.89    0.91
  13  -3  -8   41.58    1.00
 -13   3   7   -0.12    0.08
  13   3  -7    0.01    0.08
  13  -3  -7    0.00    0.09
 -13   3   6   41.49    0.85
  13   3  -6   40.45    0.86
  13  -3  -6   39.41    0.99
 -13   3   5   -0.07    0.08
  13   3  -5   -0.03    0.08
  13  -3  -5    0.16    0.12
 -13   3   4   54.43    0.98
  13   3  -4   54.47    1.01
 -13   3   4   53.52    1.00
  13  -3  -4   53.73    1.19
 -13   3   3    0.21    0.10
 -13   3   3    0.03    0.10
  13   3  -3    0.31    0.11
  13  -3  -3    0.42    0.15
 -13   3   2   58.85    1.03
  13   3  -2   57.46    1.05
 -13   3   2   58.74    1.05
  13  -3  -2   59.19    1.28
  13   3  -1    0.95    0.14
 -13   3   1    1.11    0.16
 -13   3   1    0.99    0.16
  13  -3  -1    1.05    0.21
 -13   3   0   47.25    0.89
  13   3   0   47.28    0.91
 -13   3   0   46.58    0.91
  13  -3   0   46.85    1.15
  13   3   1    2.40    0.22
 -13   3  -1    2.77    0.24
 -13   3  -1    2.70    0.24
  13  -3   1    2.88    0.20
 -13   3  -2   24.61    0.62
  13   3   2   23.47    0.62
 -13   3  -2   23.45    0.63
  13  -3   2   24.15    0.56
  13   3   3    0.07    0.08
 -13   3  -3    0.00    0.08
 -13   3  -3    0.13    0.09
  13  -3   3    0.08    0.08
  13   3   4   24.86    0.65
 -13   3  -4   24.54    0.67
 -13   3  -4   24.51    0.65
 -13  -3  -4   24.11    0.60
  13  -3   4   24.23    0.60
 -13   3  -5    0.98    0.17
 -13   3  -5    1.30    0.20
 -13  -3  -5    1.00    0.15
  13  -3   5    1.32    0.18
 -13   3  -6   27.20    0.74
 -13   3  -6   26.67    0.75
  13  -3   6   26.02    0.67
 -13  -3  -6   26.44    0.66
 -13   3  -7    0.17    0.13
 -13   3  -7    0.18    0.12
  13  -3   7    0.10    0.12
  13   4  -9   26.19    0.75
 -13   4   9   26.97    0.73
  13   4  -8    0.40    0.14
 -13   4   8    0.16    0.12
  13   4  -7   21.64    0.64
 -13   4   7   21.72    0.61
  13  -4  -7   21.23    0.75
 -13   4   6    1.41    0.19
  13   4  -6    1.35    0.18
  13  -4  -6    1.52    0.26
 -13   4   5   19.46    0.55
  13   4  -5   19.21    0.57
  13  -4  -5   18.38    0.71
 -13   4   4   -0.01    0.08
  13   4  -4    0.03    0.08
 -13   4   4   -0.05    0.09
  13  -4  -4    0.16    0.12
  13   4  -3   21.83    0.60
 -13   4   3   21.81    0.59
 -13   4   3   22.40    0.58
  13  -4  -3   21.58    0.78
 -13   4   2    2.26    0.24
  13   4  -2    2.20    0.22
 -13   4   2    1.52    0.17
  13  -4  -2    2.21    0.31
  13   4  -1   41.70    0.86
 -13   4   1   40.94    0.83
 -13   4   1   40.88    0.84
  13  -4  -1   39.62    1.10
  13   4   0    4.10    0.28
 -13   4   0    4.04    0.28
 -13   4   0    4.31    0.30
  13  -4   0    4.18    0.37
 -13   4  -1   32.50    0.75
 -13   4  -1   32.30    0.73
  13   4   1   32.57    0.75
  13  -4   1   31.28    0.99
  13  -4   1   32.87    0.72
 -13   4  -2    0.29    0.11
 -13   4  -2    0.32    0.12
  13   4   2    0.36    0.12
  13  -4   2    0.31    0.17
  13  -4   2    0.68    0.15
  13   4   3   12.93    0.47
 -13   4  -3   12.25    0.47
 -13   4  -3   13.45    0.47
  13  -4   3   12.38    0.64
  13  -4   3   12.88    0.46
 -13   4  -4    4.44    0.32
  13   4   4    4.69    0.31
 -13   4  -4    4.72    0.32
  13  -4   4    3.80    0.40
  13  -4   4    4.11    0.29
 -13   4  -5   17.79    0.58
 -13   4  -5   18.07    0.60
  13  -4   5   17.79    0.57
 -13   4  -6    2.15    0.24
 -13   4  -6    2.70    0.30
  13  -4   6    2.54    0.27
 -13   5   7    3.27    0.30
  13   5  -7    3.52    0.31
  13  -5  -7    2.91    0.34
 -13   5   6   10.34    0.43
  13   5  -6   10.90    0.46
  13  -5  -6   10.06    0.57
 -13   5   5    0.05    0.10
  13   5  -5    0.17    0.10
  13  -5  -5    0.17    0.15
  13   5  -4    4.98    0.31
 -13   5   4    4.62    0.30
 -13   5   4    5.16    0.31
  13  -5  -4    4.82    0.40
 -13   5   3    1.32    0.17
 -13   5   3    1.39    0.17
  13   5  -3    1.43    0.19
  13  -5  -3    1.99    0.33
  13   5  -2    5.45    0.32
 -13   5   2    6.15    0.32
 -13   5   2    5.45    0.31
  13  -5  -2    5.32    0.43
 -13   5   1    3.34    0.26
 -13   5   1    2.96    0.25
  13   5  -1    3.08    0.26
  13  -5  -1    2.69    0.34
 -13   5   0    3.03    0.26
 -13   5   0    3.03    0.26
  13   5   0    2.93    0.25
  13  -5   0    3.03    0.35
 -13   5  -1   10.93    0.43
  13   5   1   10.37    0.42
 -13   5  -1   10.17    0.43
  13  -5   1   10.63    0.43
  13  -5   1   10.12    0.64
  13   5   2    2.44    0.25
 -13   5  -2    1.89    0.22
 -13   5  -2    2.12    0.22
  13  -5   2    2.99    0.25
 -13   5  -3    9.58    0.43
 -13   5  -3    9.35    0.42
  13   5   3    9.30    0.42
  13  -5   3    9.12    0.42
  13   5   4    4.66    0.32
 -13   5  -4    4.46    0.33
 -13   5  -4    4.80    0.32
  13  -5   4    4.23    0.32
  13   6  -4    0.18    0.10
 -13   6   4    0.23    0.11
 -13   6   3    0.18    0.11
  13   6  -3    0.11    0.10
 -13   6   2    4.51    0.36
 -13   6   2    4.40    0.29
  13   6  -2    4.67    0.31
 -13   6   1    2.12    0.23
 -13   6   1    2.00    0.23
  13   6  -1    1.94    0.22
  13   6   0    2.25    0.24
 -13   6   0    2.28    0.24
 -13   6   0    2.39    0.24
 -13   6  -1    1.11    0.17
 -13   6  -1    1.04    0.17
  13   6   1    1.17    0.17
  13  -6   1    1.51    0.23
 -14   0  11    0.07    0.09
  14   0 -11   -0.12    0.10
 -14   0  10   23.49    0.69
  14   0 -10   22.61    0.67
 -14   0   9    0.08    0.11
  14   0  -9   -0.10    0.09
 -14   0   8   67.66    1.22
  14   0  -7    0.12    0.08
 -14   0   7    0.00    0.08
  14   0  -6   34.87    0.75
  14   0  -6   34.96    0.76
 -14   0   6   35.30    0.79
 -14   0   5    0.03    0.10
  14   0  -5   -0.02    0.07
 -14   0   4   74.21    1.24
  14   0  -4   75.64    1.22
  14   0  -3   -0.05    0.07
 -14   0   3   -0.06    0.08
 -14   0   2   51.87    0.95
  14   0  -2   50.75    0.92
 -14   0   2   50.58    0.98
  14   0  -1   -0.04    0.07
 -14   0   1   -0.13    0.09
 -14   0   1   -0.03    0.09
 -14   0   0  103.09    1.54
 -14   0   0  100.32    1.57
  14   0   0  100.12    1.50
 -14   0  -1   -0.01    0.10
  14   0   1   -0.01    0.07
 -14   0  -1   -0.01    0.09
 -14   0  -2  110.77    1.71
 -14   0  -2  114.23    1.69
 -14   0  -3    0.05    0.10
 -14   0  -3   -0.06    0.11
 -14   0  -4   43.12    0.90
 -14   0  -4   42.85    0.93
 -14   0  -5    0.04    0.09
 -14   0  -5   -0.07    0.09
 -14   0  -6   25.33    0.68
 -14   0  -6   25.07    0.71
 -14   0  -7    0.05    0.11
  14   1 -10   -0.10    0.10
 -14   1  10    0.03    0.11
  14  -1 -10   -0.08    0.08
 -14   1   9   15.46    0.55
  14   1  -9   14.31    0.52
 -14  -1   9   14.15    0.51
  14  -1  -9   13.69    0.48
  14   1  -8    0.22    0.10
 -14   1   8    0.09    0.11
 -14  -1   8    0.08    0.09
  14  -1  -8    0.14    0.09
 -14   1   7   34.00    0.79
  14   1  -7   33.63    0.77
 -14  -1   7   33.85    0.77
  14  -1  -7   32.76    0.79
 -14   1   6    6.19    0.33
  14   1  -6    5.39    0.30
  14  -1  -6    5.51    0.32
 -14  -1   6    5.58    0.32
 -14   1   5   35.28    0.77
  14   1  -5   33.94    0.75
 -14  -1   5   33.99    0.75
  14  -1  -5   34.01    0.81
  14   1  -4    0.05    0.08
 -14   1   4   -0.14    0.07
 -14  -1   4    0.00    0.08
  14  -1  -4   -0.04    0.07
  14   1  -3   36.64    0.77
 -14   1   3   36.61    0.78
 -14   1   3   36.84    0.81
 -14  -1   3   36.37    0.76
  14  -1  -3   36.46    0.72
 -14   1   2   -0.17    0.08
 -14   1   2   -0.12    0.07
  14   1  -2    0.03    0.07
  14  -1  -2   -0.09    0.06
 -14  -1   2   -0.08    0.07
 -14   1   1   81.69    1.35
 -14   1   1   83.74    1.32
  14   1  -1   80.44    1.30
  14  -1  -1   81.06    1.25
 -14  -1   1   81.03    1.30
  14   1   0    0.26    0.09
 -14   1   0    0.27    0.11
 -14   1   0    0.26    0.11
 -14  -1   0    0.33    0.10
 -14  -1   0    0.33    0.11
  14  -1   0    0.58    0.11
  14   1   1   19.59    0.54
 -14   1  -1   20.42    0.59
 -14   1  -1   20.53    0.57
 -14  -1  -1   19.82    0.57
 -14  -1  -1   19.89    0.55
 -14   1  -2    0.08    0.10
 -14   1  -2    0.02    0.10
  14   1   2    0.10    0.09
 -14  -1  -2   -0.08    0.10
 -14  -1  -2   -0.07    0.08
 -14   1  -3   79.25    1.33
 -14   1  -3   77.00    1.34
 -14  -1  -3   78.31    1.29
 -14  -1  -3   76.67    1.32
 -14   1  -4    0.76    0.16
 -14   1  -4    0.64    0.15
 -14  -1  -4    0.62    0.15
 -14  -1  -4    0.92    0.15
 -14   1  -5   32.18    0.78
 -14   1  -5   32.12    0.82
 -14  -1  -5   33.14    0.80
 -14   1  -6    4.17    0.34
 -14   1  -6    4.06    0.31
 -14  -1  -6    4.63    0.33
 -14   1  -7   25.56    0.72
 -14   1  -7   25.36    0.76
 -14  -1  -7   25.72    0.73
  14   2 -10    0.58    0.14
 -14   2  10    0.52    0.15
 -14   2   9    1.91    0.23
  14   2  -9    2.48    0.26
  14   2  -8    7.59    0.38
 -14   2   8    7.40    0.39
  14  -2  -8    7.06    0.32
  14   2  -7    5.32    0.31
 -14   2   7    5.77    0.34
  14  -2  -7    5.42    0.27
  14  -2  -7    5.03    0.33
 -14   2   6    4.32    0.30
  14   2  -6    3.86    0.27
 -14  -2   6    3.73    0.36
  14  -2  -6    3.76    0.29
  14  -2  -6    3.80    0.24
  14   2  -5    2.96    0.25
 -14   2   5    2.88    0.26
 -14  -2   5    2.89    0.24
  14  -2  -5    2.91    0.27
  14   2  -4    4.03    0.27
 -14   2   4    3.97    0.28
 -14  -2   4    3.64    0.26
  14  -2  -4    4.44    0.32
 -14   2   3    1.00    0.16
  14   2  -3    1.08    0.15
 -14   2   3    1.06    0.16
 -14  -2   3    1.75    0.20
  14  -2  -3    1.27    0.21
  14   2  -2   17.13    0.51
 -14   2   2   17.19    0.53
 -14   2   2   17.46    0.52
 -14  -2   2   16.90    0.49
  14   2  -1    0.02    0.07
 -14   2   1    0.07    0.08
 -14   2   1    0.18    0.10
 -14  -2   1    0.14    0.09
 -14   2   0    4.42    0.29
 -14   2   0    4.87    0.29
  14   2   0    4.14    0.26
 -14  -2   0    4.07    0.26
 -14   2  -1    0.02    0.09
  14   2   1    0.03    0.07
 -14   2  -1   -0.04    0.08
 -14   2  -2    6.96    0.36
  14   2   2    6.85    0.33
 -14   2  -2    7.14    0.35
 -14  -2  -2    6.99    0.34
  14   2   3    0.78    0.13
 -14   2  -3    1.09    0.17
 -14   2  -3    0.95    0.16
 -14  -2  -3    0.87    0.15
 -14   2  -4   14.50    0.51
 -14   2  -4   13.59    0.52
 -14  -2  -4   14.22    0.49
 -14   2  -5    3.05    0.29
 -14   2  -5    2.59    0.29
 -14  -2  -5    2.93    0.27
 -14   2  -6   19.31    0.63
 -14   2  -6   19.84    0.65
 -14  -2  -6   19.01    0.59
 -14   2  -7    4.97    0.37
 -14   2  -7    5.39    0.36
 -14  -2  -7    4.50    0.34
  14   3  -9   -0.02    0.10
 -14   3   9   -0.01    0.11
  14   3  -8    2.01    0.23
 -14   3   8    2.62    0.29
 -14   3   7    1.42    0.20
  14   3  -7    1.98    0.22
  14  -3  -7    1.91    0.25
 -14   3   6    0.42    0.13
  14   3  -6    0.60    0.14
  14  -3  -6    0.66    0.18
 -14   3   5    1.07    0.16
  14   3  -5    1.18    0.17
  14  -3  -5    1.37    0.23
 -14   3   4    3.32    0.27
 -14   3   4    3.10    0.27
  14   3  -4    2.83    0.25
  14  -3  -4    3.20    0.31
 -14   3   3    5.60    0.32
 -14   3   3    6.46    0.34
  14   3  -3    5.92    0.32
  14  -3  -3    6.41    0.41
 -14   3   2    0.10    0.10
  14   3  -2    0.12    0.10
 -14   3   2    0.24    0.10
  14  -3  -2    0.20    0.13
 -14   3   1    0.05    0.09
 -14   3   1    0.12    0.10
  14   3  -1    0.00    0.07
  14  -3  -1   -0.13    0.08
 -14   3   0    1.16    0.16
 -14   3   0    0.92    0.15
  14   3   0    0.78    0.13
  14  -3   0    1.16    0.24
  14   3   1    0.22    0.09
 -14   3  -1    0.10    0.10
 -14   3  -1    0.01    0.08
  14  -3   1    0.33    0.10
 -14   3  -2    2.80    0.26
 -14   3  -2    2.30    0.24
  14   3   2    2.75    0.24
  14  -3   2    2.81    0.19
  14   3   3    1.68    0.19
 -14   3  -3    1.66    0.21
 -14   3  -3    1.76    0.20
 -14   3  -4    2.66    0.29
 -14   3  -4    3.06    0.29
  14   3   4    3.15    0.27
 -14   3  -5    0.12    0.12
 -14   3  -5    0.43    0.14
 -14  -3  -5    0.33    0.11
 -14   3  -6    0.16    0.13
 -14   3  -6    0.20    0.13
 -14   4   8   17.50    0.59
  14   4  -8   17.22    0.60
  14   4  -7    0.27    0.12
 -14   4   7    0.17    0.11
  14  -4  -7    0.31    0.15
 -14   4   6   19.74    0.59
  14   4  -6   18.42    0.59
  14  -4  -6   19.14    0.73
  14   4  -5    0.04    0.09
 -14   4   5    0.03    0.10
  14  -4  -5   -0.03    0.11
 -14   4   4   21.26    0.59
 -14   4   4   20.81    0.61
  14   4  -4   21.21    0.61
  14  -4  -4   21.24    0.78
 -14   4   3    1.37    0.19
  14   4  -3    1.37    0.18
 -14   4   3    1.37    0.18
  14  -4  -3    1.79    0.30
  14   4  -2   19.96    0.59
 -14   4   2   19.72    0.57
 -14   4   2   19.80    0.58
  14  -4  -2   19.37    0.77
 -14   4   1    5.23    0.33
  14   4  -1    5.03    0.31
 -14   4   1    5.50    0.33
  14  -4  -1    5.63    0.44
  14   4   0   18.15    0.57
 -14   4   0   19.39    0.57
 -14   4   0   19.14    0.58
  14  -4   0   18.83    0.77
 -14   4  -1    0.97    0.17
 -14   4  -1    0.94    0.16
  14   4   1    0.89    0.15
  14  -4   1    0.81    0.22
  14  -4   1    1.25    0.18
 -14   4  -2   11.33    0.45
  14   4   2   11.35    0.45
 -14   4  -2   11.13    0.46
  14  -4   2   10.10    0.59
  14  -4   2   11.11    0.41
 -14   4  -3    0.76    0.16
  14   4   3    0.61    0.14
 -14   4  -3    0.97    0.18
  14  -4   3    1.02    0.18
  14   4   4   12.62    0.49
 -14   4  -4   13.16    0.50
 -14   4  -4   13.71    0.53
  14  -4   4   12.71    0.48
 -14   4  -5    0.27    0.13
 -14   4  -5    0.11    0.11
 -14   5   6    0.16    0.13
  14   5  -6    0.19    0.12
  14  -5  -6    0.49    0.21
 -14   5   5   24.64    0.66
  14   5  -5   25.74    0.71
  14  -5  -5   23.35    0.94
 -14   5   4   -0.10    0.10
 -14   5   4    0.11    0.11
  14   5  -4   -0.02    0.10
  14  -5  -4   -0.06    0.11
 -14   5   3   34.06    0.80
 -14   5   3   34.66    0.78
  14   5  -3   34.79    0.83
  14  -5  -3   33.01    1.26
 -14   5   2    0.58    0.14
 -14   5   2    0.58    0.15
  14   5  -2    0.51    0.14
  14  -5  -2    0.74    0.35
  14   5  -1   42.80    0.93
 -14   5   1   41.81    0.88
 -14   5   1   40.93    0.89
 -14   5   0    1.09    0.19
 -14   5   0    1.15    0.18
  14   5   0    1.11    0.17
 -14   5  -1   26.69    0.71
  14   5   1   25.46    0.70
 -14   5  -1   26.26    0.69
  14  -5   1   25.79    0.69
 -14   5  -2    1.59    0.21
 -14   5  -2    1.40    0.19
  14   5   2    1.52    0.20
  14  -5   2    2.15    0.26
  14   5   3   15.94    0.56
 -14   5  -3   16.94    0.56
 -14   5  -3   16.16    0.57
  14  -5   3   16.88    0.57
 -15   0  10   22.72    0.69
  15   0 -10   21.02    0.66
 -15   0   9    0.22    0.12
  15   0  -9    0.03    0.11
 -15   0   8   13.21    0.50
 -15   0   7    0.05    0.10
 -15   0   6   37.83    0.85
  15   0  -6   38.27    0.99
  15   0  -6   35.77    0.81
  15   0  -5   -0.03    0.07
 -15   0   5   -0.08    0.09
 -15   0   4   38.28    0.83
  15   0  -4   38.06    0.80
 -15   0   3   -0.17    0.08
  15   0  -2   20.36    0.55
 -15   0   2   21.00    0.58
 -15   0   1    0.05    0.09
  15   0  -1   -0.02    0.07
 -15   0   1   -0.22    0.08
  15   0   0    0.24    0.09
 -15   0   0    0.21    0.09
 -15   0   0    0.27    0.12
  15   0   1    0.12    0.08
 -15   0  -1   -0.06    0.07
 -15   0  -1   -0.12    0.09
 -15   0  -2   13.44    0.50
 -15   0  -2   14.37    0.49
 -15   0  -3    0.12    0.11
 -15   0  -3   -0.01    0.09
 -15   0  -4    6.22    0.35
 -15   0  -4    6.07    0.36
 -15   0  -5    0.04    0.11
 -15   0  -5   -0.14    0.07
 -15   0  -6    3.30    0.31
  15   1 -10    8.49    0.46
 -15   1  10    8.83    0.45
  15  -1 -10    8.52    0.41
 -15   1   9   26.63    0.74
  15  -1  -9   26.47    0.69
 -15   1   8    3.95    0.32
  15   1  -8    3.42    0.27
 -15  -1   8    3.97    0.30
  15  -1  -8    3.68    0.28
 -15   1   7   11.04    0.46
  15   1  -7   10.78    0.43
 -15  -1   7   11.29    0.46
 -15   1   6    7.17    0.37
  15   1  -6    6.93    0.35
  15  -1  -6    6.69    0.36
 -15  -1   6    7.04    0.36
  15   1  -5   15.20    0.50
 -15   1   5   16.57    0.54
 -15  -1   5   15.21    0.50
  15  -1  -5   15.24    0.54
 -15   1   4    8.89    0.40
  15   1  -4    8.98    0.38
 -15  -1   4    8.86    0.38
  15   1  -3   14.29    0.47
 -15   1   3   15.64    0.51
 -15  -1   3   15.32    0.49
 -15   1   2    1.72    0.21
 -15   1   2    2.27    0.24
  15   1  -2    1.91    0.20
 -15  -1   2    1.91    0.21
  15   1  -1    0.23    0.09
 -15   1   1    0.23    0.12
 -15   1   1    0.19    0.11
 -15  -1   1    0.36    0.11
 -15   1   0   30.09    0.75
  15   1   0   30.23    0.71
 -15   1   0   31.54    0.74
 -15  -1   0   29.48    0.70
 -15  -1   0   30.42    0.75
 -15   1  -1   19.97    0.58
  15   1   1   19.80    0.56
 -15   1  -1   19.24    0.60
 -15  -1  -1   18.69    0.58
 -15  -1  -1   19.78    0.56
 -15   1  -2   10.04    0.43
 -15   1  -2   10.36    0.45
  15   1   2    9.43    0.39
 -15  -1  -2    9.70    0.40
 -15  -1  -2    9.41    0.42
 -15   1  -3    2.95    0.29
 -15   1  -3    3.03    0.27
 -15  -1  -3    2.92    0.27
 -15  -1  -3    3.13    0.30
 -15   1  -4   12.09    0.50
 -15   1  -4   13.14    0.50
 -15  -1  -4   11.89    0.48
 -15   1  -5    2.93    0.31
 -15   1  -5    2.48    0.27
 -15  -1  -5    2.44    0.29
 -15   1  -6   12.21    0.53
 -15   1  -6   13.01    0.51
 -15  -1  -6   12.00    0.50
 -15   2   9    8.09    0.43
  15   2  -9    8.37    0.41
  15   2  -8    5.15    0.33
 -15   2   8    5.61    0.37
  15  -2  -8    5.21    0.42
 -15   2   7   15.66    0.54
  15   2  -7   15.74    0.53
  15  -2  -7   14.93    0.46
  15  -2  -7   14.54    0.70
 -15   2   6    0.34    0.12
  15   2  -6    0.30    0.11
  15  -2  -6    0.14    0.11
  15   2  -5   26.61    0.69
 -15   2   5   27.43    0.70
  15  -2  -5   26.37    0.78
  15   2  -4    0.05    0.09
 -15   2   4   -0.01    0.09
  15  -2  -4    0.01    0.10
  15   2  -3   33.10    0.77
 -15   2   3   34.17    0.77
 -15   2   3   33.33    0.80
  15  -2  -3   33.26    0.91
 -15   2   2    0.60    0.14
  15   2  -2    0.98    0.15
 -15   2   2    0.67    0.14
 -15   2   1   39.06    0.87
 -15   2   1   40.14    0.85
  15   2  -1   39.02    0.84
 -15   2   0    2.22    0.26
 -15   2   0    1.81    0.20
  15   2   0    1.74    0.19
 -15   2  -1   34.54    0.80
 -15   2  -1   34.24    0.82
  15   2   1   33.88    0.79
 -15   2  -2    0.71    0.15
 -15   2  -2    0.51    0.15
  15   2   2    0.55    0.13
 -15  -2  -2    0.64    0.14
 -15   2  -3   31.52    0.80
 -15   2  -3   30.86    0.77
  15   2   3   29.02    0.74
 -15  -2  -3   29.50    0.74
 -15   2  -4    0.20    0.12
 -15   2  -4    0.37    0.15
 -15  -2  -4    0.19    0.12
 -15   2  -5   27.22    0.75
 -15   2  -5   27.49    0.78
 -15  -2  -5   26.42    0.72
 -15   2  -6   -0.01    0.11
 -15   2  -6    0.23    0.13
 -15  -2  -6   -0.01    0.11
 -15   3   8   15.39    0.56
  15   3  -8   14.50    0.55
  15   3  -7    0.72    0.17
 -15   3   7    0.60    0.17
  15  -3  -7    1.07    0.22
  15   3  -6   23.20    0.67
 -15   3   6   24.31    0.67
  15  -3  -6   22.39    0.77
  15   3  -5    4.99    0.33
 -15   3   5    5.28    0.34
  15  -3  -5    4.85    0.38
 -15   3   4   49.00    1.02
  15   3  -4   50.54    1.01
 -15   3   4   51.04    1.00
  15  -3  -4   48.99    1.20
  15   3  -3    0.37    0.12
 -15   3   3    0.24    0.11
 -15   3   3    0.28    0.13
  15  -3  -3    0.42    0.17
 -15   3   2   21.25    0.63
 -15   3   2   21.77    0.62
  15   3  -2   21.42    0.62
  15  -3  -2   21.44    0.77
 -15   3   1    0.99    0.17
  15   3  -1    1.02    0.17
 -15   3   1    1.09    0.18
  15  -3  -1    0.86    0.21
 -15   3   0   38.71    0.85
 -15   3   0   37.09    0.86
  15   3   0   37.49    0.85
  15  -3   0   38.26    1.08
 -15   3  -1    2.97    0.30
  15   3   1    3.27    0.28
 -15   3  -1    3.08    0.29
  15   3   2   36.35    0.84
 -15   3  -2   35.67    0.86
 -15   3  -2   35.94    0.84
  15   3   3    7.35    0.39
 -15   3  -3    6.84    0.40
 -15   3  -3    6.92    0.39
 -15   3  -4   30.62    0.81
 -15   3  -4   30.06    0.79
  15   3   4   29.38    0.77
 -15   3  -5    1.03    0.19
 -15   3  -5    1.07    0.18
 -15   4   7   13.37    0.52
  15   4  -7   12.80    0.52
  15  -4  -7   12.77    0.61
  15   4  -6    4.86    0.34
 -15   4   6    4.09    0.32
  15  -4  -6    4.44    0.38
  15   4  -5   17.11    0.58
 -15   4   5   16.65    0.56
  15  -4  -5   17.01    0.72
 -15   4   4    6.44    0.38
  15   4  -4    7.68    0.39
 -15   4   4    7.39    0.39
  15  -4  -4    7.89    0.50
  15   4  -3   11.13    0.46
 -15   4   3   11.41    0.46
 -15   4   3   10.89    0.47
  15  -4  -3   10.73    0.58
 -15   4   2   15.15    0.54
 -15   4   2   16.17    0.54
  15   4  -2   16.19    0.55
  15  -4  -2   15.14    0.70
  15   4  -1   18.79    0.59
 -15   4   1   18.33    0.60
 -15   4   1   19.23    0.58
  15  -4  -1   18.05    0.77
 -15   4   0    5.87    0.37
 -15   4   0    6.23    0.36
  15   4   0    6.22    0.35
  15  -4   0    6.49    0.54
  15   4   1   24.72    0.69
 -15   4  -1   24.81    0.69
 -15   4  -1   25.60    0.71
 -15   4  -2    6.18    0.38
 -15   4  -2    5.96    0.36
  15   4   2    6.42    0.37
  15   4   3    6.69    0.37
 -15   4  -3    6.88    0.40
 -15   4  -3    6.66    0.38
 -15   5   4    3.96    0.32
 -15   5   4    4.40    0.34
  15   5  -4    4.36    0.33
 -15   5   3   12.28    0.49
 -15   5   3   11.47    0.47
  15   5  -3   11.87    0.49
  15   5  -2    1.02    0.18
 -15   5   2    1.17    0.18
 -15   5   2    1.23    0.19
 -15   5   1   16.82    0.56
  15   5  -1   17.19    0.59
 -15   5   1   17.08    0.58
  15   5   0   13.31    0.51
 -15   5   0   13.28    0.50
 -15   5   0   12.67    0.51
 -15   5  -1    5.51    0.37
  15   5   1    5.86    0.36
 -15   5  -1    5.21    0.34
 -16   0   9   -0.06    0.09
 -16   0   8    4.11    0.33
 -16   0   7    0.07    0.11
 -16   0   6    0.29    0.13
 -16   0   5   -0.02    0.10
  16   0  -4    1.59    0.20
 -16   0   4    2.47    0.26
  16   0  -3   -0.05    0.07
 -16   0   3    0.03    0.09
 -16   0   2   15.45    0.51
  16   0  -2   15.76    0.50
  16   0  -1    0.19    0.08
 -16   0   1    0.14    0.11
 -16   0   1    0.17    0.10
  16   0   0   14.88    0.49
 -16   0   0   14.22    0.50
 -16   0   0   14.64    0.53
 -16   0  -1   -0.07    0.10
 -16   0  -1   -0.25    0.08
  16   0   1   -0.12    0.07
 -16   0  -2   13.92    0.53
 -16   0  -2   14.00    0.51
 -16   0  -3   -0.07    0.10
 -16   0  -3   -0.20    0.07
 -16   0  -4   14.49    0.52
 -16   0  -4   14.28    0.55
 -16   0  -5   -0.01    0.11
 -16   1   9    1.76    0.23
  16  -1  -9    2.23    0.26
 -16   1   8    1.59    0.23
  16  -1  -8    1.15    0.17
 -16   1   7    1.84    0.23
  16   1  -7    1.48    0.21
 -16  -1   7    1.70    0.21
  16   1  -6    8.42    0.39
 -16   1   6    8.40    0.42
 -16  -1   6    7.78    0.38
  16  -1  -6    7.63    0.40
 -16   1   5    2.43    0.27
  16   1  -5    2.42    0.23
  16  -1  -5    2.11    0.24
 -16  -1   5    1.83    0.22
 -16   1   4    5.47    0.34
  16   1  -4    5.56    0.32
 -16  -1   4    5.12    0.32
 -16   1   3    3.62    0.29
  16   1  -3    3.55    0.26
 -16  -1   3    3.68    0.27
 -16   1   2   24.92    0.70
 -16   1   2   25.26    0.67
  16   1  -2   24.36    0.64
 -16  -1   2   24.04    0.64
 -16   1   1   10.04    0.45
  16   1  -1   10.22    0.41
 -16   1   1   11.01    0.44
 -16  -1   1   10.22    0.42
 -16   1   0    2.03    0.23
 -16   1   0    2.47    0.26
  16   1   0    2.37    0.23
 -16  -1   0    2.59    0.25
 -16  -1   0    2.49    0.26
 -16   1  -1    6.66    0.36
  16   1   1    6.52    0.34
 -16   1  -1    6.31    0.38
 -16  -1  -1    6.79    0.35
 -16  -1  -1    6.68    0.37
 -16   1  -2    0.97    0.17
  16   1   2    1.20    0.17
 -16   1  -2    1.12    0.20
 -16  -1  -2    1.11    0.18
 -16   1  -3   13.21    0.54
 -16   1  -3   13.78    0.52
 -16  -1  -3   14.20    0.53
 -16   1  -4   10.83    0.47
 -16   1  -4   10.65    0.50
 -16  -1  -4   10.24    0.47
 -16   1  -5    9.14    0.44
 -16   1  -5    8.72    0.47
 -16  -1  -5    8.80    0.45
 -16   2   8    0.54    0.16
  16   2  -8    0.28    0.11
 -16   2   7   17.02    0.59
  16   2  -7   15.93    0.56
  16   2  -6    1.27    0.20
 -16   2   6    1.03    0.18
  16  -2  -6    1.27    0.23
  16   2  -5   33.20    0.80
 -16   2   5   32.69    0.80
  16  -2  -5   30.03    0.88
 -16   2   4    5.54    0.36
  16   2  -4    5.90    0.34
  16  -2  -4    4.90    0.37
 -16   2   3   20.92    0.63
 -16   2   3   21.42    0.65
  16   2  -3   20.42    0.61
  16  -2  -3   20.32    0.73
  16   2  -2    0.09    0.10
 -16   2   2   -0.03    0.10
 -16   2   2   -0.03    0.11
 -16   2   1   17.66    0.56
 -16   2   1   16.81    0.58
  16   2  -1   16.39    0.54
 -16   2   0    0.64    0.16
  16   2   0    0.58    0.14
 -16   2   0    0.57    0.14
 -16   2  -1   24.49    0.68
 -16   2  -1   24.25    0.70
  16   2   1   23.72    0.66
 -16   2  -2    8.80    0.44
  16   2   2    8.73    0.41
 -16   2  -2    8.90    0.43
 -16  -2  -2    8.64    0.41
 -16   2  -3   14.45    0.57
  16   2   3   14.41    0.52
 -16   2  -3   15.23    0.56
 -16  -2  -3   13.73    0.52
 -16   2  -4    3.54    0.34
 -16   2  -4    4.13    0.34
 -16  -2  -4    3.37    0.31
 -16   3   7    0.14    0.12
  16   3  -7    0.05    0.10
  16   3  -6   22.19    0.68
 -16   3   6   22.68    0.67
  16  -3  -6   22.00    0.78
  16   3  -5   -0.15    0.09
 -16   3   5   -0.07    0.12
  16  -3  -5   -0.01    0.11
  16   3  -4   21.27    0.64
 -16   3   4   20.43    0.63
  16  -3  -4   20.28    0.76
 -16   3   3   -0.06    0.11
  16   3  -3   -0.04    0.09
 -16   3   3   -0.12    0.11
  16  -3  -3    0.08    0.13
 -16   3   2   23.52    0.69
  16   3  -2   23.55    0.67
 -16   3   2   24.57    0.68
  16  -3  -2   22.95    0.83
  16   3  -1   -0.07    0.09
 -16   3   1   -0.16    0.10
 -16   3   1    0.11    0.11
  16  -3  -1    0.06    0.13
  16   3   0   26.72    0.72
 -16   3   0   27.55    0.73
 -16   3   0   27.00    0.75
  16  -3   0   26.37    0.93
 -16   3  -1    1.35    0.19
  16   3   1    1.20    0.18
 -16   3  -1    1.27    0.20
 -16   3  -2   22.57    0.67
 -16   3  -2   23.03    0.70
  16   3   2   21.95    0.66
 -16   3  -3    0.41    0.14
 -16   3  -3    0.56    0.16
  16   3   3    0.49    0.14
 -16   4   6    1.19    0.21
  16   4  -6    1.08    0.20
  16  -4  -6    1.33    0.27
 -16   4   5    6.40    0.39
  16   4  -5    5.98    0.38
  16  -4  -5    6.30    0.47
  16   4  -4    3.76    0.32
 -16   4   4    3.77    0.33
 -16   4   4    3.42    0.33
  16  -4  -4    3.82    0.41
 -16   4   3   10.31    0.46
 -16   4   3   10.06    0.47
  16   4  -3   10.34    0.47
  16   4  -2    0.88    0.18
 -16   4   2    0.99    0.18
 -16   4   2    0.44    0.16
 -16   4   1   18.37    0.62
  16   4  -1   18.94    0.61
 -16   4   1   19.09    0.60
  16   4   0   -0.01    0.09
 -16   4   0   -0.22    0.10
 -16   4   0   -0.11    0.10
 -16   4  -1    8.36    0.42
  16   4   1    7.74    0.40
 -16   4  -1    7.84    0.43
 -16   4  -2    4.07    0.34
 -16   4  -2    4.36    0.33
  16   4   2    3.91    0.31
 -17   0   8   32.03    0.85
 -17   0   7   -0.13    0.10
 -17   0   6   22.92    0.68
 -17   0   5   -0.06    0.10
 -17   0   4   12.38    0.49
 -17   0   3    0.42    0.12
 -17   0   2   93.19    1.53
 -17   0   1    0.04    0.11
 -17   0   1    0.08    0.11
 -17   0   0   13.89    0.52
 -17   0   0   14.43    0.55
 -17   0  -1    0.03    0.12
 -17   0  -1   -0.22    0.08
 -17   0  -2   22.80    0.70
 -17   0  -2   22.20    0.66
 -17   0  -3   -0.12    0.08
 -17   0  -3   -0.12    0.10
 -17   0  -4    9.11    0.47
 -17   1   8   -0.06    0.11
  17  -1  -8    0.04    0.11
 -17   1   7   19.51    0.65
 -17   1   6   -0.18    0.09
 -17   1   5   19.65    0.62
  17   1  -5   18.87    0.59
 -17  -1   5   19.87    0.65
  17  -1  -5   18.57    0.65
  17   1  -4    0.04    0.09
 -17   1   4   -0.06    0.10
 -17  -1   4    0.20    0.10
 -17   1   3   26.00    0.71
  17   1  -3   23.86    0.66
 -17  -1   3   24.30    0.67
 -17   1   2    2.58    0.29
 -17   1   2    2.59    0.28
  17   1  -2    2.39    0.24
 -17  -1   2    2.40    0.26
  17   1  -1   10.39    0.43
 -17   1   1   11.12    0.49
 -17   1   1   10.09    0.45
 -17  -1   1   10.41    0.52
 -17   1   0    3.28    0.31
  17   1   0    3.43    0.27
 -17   1   0    3.33    0.33
 -17   1  -1   20.67    0.64
 -17   1  -1   19.91    0.66
  17   1   1   19.33    0.60
 -17  -1  -1   19.34    0.63
  17   1   2   -0.12    0.08
 -17   1  -2   -0.23    0.11
 -17   1  -2   -0.09    0.11
 -17  -1  -2   -0.24    0.09
 -17   1  -3   11.47    0.49
 -17   1  -3   11.52    0.52
 -17  -1  -3   11.72    0.51
 -17   1  -4    0.30    0.12
 -17   1  -4    0.33    0.14
 -17  -1  -4    0.32    0.14
 -17   2   7    0.34    0.14
  17   2  -7    0.08    0.09
 -17   2   6   15.02    0.57
  17   2  -6   14.44    0.54
 -17   2   5    0.16    0.13
  17   2  -5    0.35    0.12
  17  -2  -5    0.10    0.14
 -17   2   4    3.05    0.31
  17   2  -4    3.17    0.28
  17  -2  -4    3.08    0.32
  17   2  -3    1.19    0.18
 -17   2   3    1.32    0.19
 -17   2   3    1.32    0.20
  17  -2  -3    1.35    0.25
 -17   2   2    1.24    0.19
  17   2  -2    1.09    0.16
 -17   2   2    1.35    0.21
  17   2  -1    0.42    0.12
 -17   2   1    0.25    0.13
 -17   2   1    0.36    0.12
 -17   2   0    0.94    0.18
  17   2   0    0.94    0.16
 -17   2   0    0.88    0.16
 -17   2  -1    5.56    0.37
 -17   2  -1    5.34    0.39
  17   2   1    5.58    0.34
  17   2   2    6.39    0.37
 -17   2  -2    6.56    0.41
 -17   2  -2    6.39    0.42
 -17   2  -3    1.31    0.22
 -17   2  -3    0.99    0.20
 -17  -2  -3    1.22    0.19
 -17   3   6    0.05    0.12
  17   3  -6    0.05    0.10
  17  -3  -6    0.29    0.16
 -17   3   5    0.45    0.16
  17   3  -5    0.44    0.14
  17  -3  -5    0.25    0.17
  17   3  -4    3.21    0.30
 -17   3   4    3.35    0.32
  17  -3  -4    3.41    0.36
  17   3  -3    0.05    0.11
 -17   3   3    0.04    0.11
 -17   3   3    0.03    0.11
  17  -3  -3    0.05    0.13
  17   3  -2    0.29    0.12
 -17   3   2    0.47    0.14
 -17   3   2    0.25    0.13
  17  -3  -2    0.66    0.25
  17   3  -1    0.05    0.10
 -17   3   1    0.15    0.12
 -17   3   1    0.00    0.11
 -17   3   0    0.01    0.11
  17   3   0    0.14    0.10
 -17   3   0    0.02    0.10
  17   3   1    0.46    0.13
 -17   3  -1    0.42    0.15
 -17   3  -1    0.46    0.16
 -17   3  -2    5.04    0.37
  17   3   2    5.07    0.34
 -17   3  -2    4.85    0.38
  17   4  -2    5.24    0.36
 -17   4   2    5.63    0.37
 -18   0   6    4.08    0.34
 -18   0   4   31.07    0.81
 -18   0   3   -0.01    0.10
 -18   0   2    0.29    0.12
 -18   0   1   -0.12    0.10
 -18   0   0    1.81    0.23
 -18   0   0    1.82    0.23
 -18   0  -1   -0.16    0.09
 -18   0  -1   -0.01    0.09
 -18   0  -2    0.49    0.15
 -18   1   6    5.24    0.39
 -18   1   5    3.11    0.33
  18  -1  -5    2.75    0.36
 -18   1   4    1.77    0.23
  18  -1  -4    2.03    0.29
 -18   1   3    5.04    0.37
 -18   1   2   14.29    0.54
  18   1  -2   14.12    0.58
 -18   1   2   14.40    0.57
 -18   1   1    0.99    0.19
 -18   1   1    0.97    0.18
  18   1  -1    0.99    0.17
 -18   1   0   17.93    0.64
  18   1   0   17.99    0.65
 -18   1   0   17.84    0.61
 -18   1  -1    0.50    0.17
 -18   1  -1    0.66    0.17
 -18  -1  -1    0.68    0.16
 -18   1  -2    5.77    0.38
 -18   1  -2    5.16    0.39
 -18  -1  -2    5.74    0.38
  18   2  -5   22.31    0.69
 -18   2   5   23.44    0.71
  18  -2  -5   21.33    0.78
  18   2  -4    0.11    0.10
 -18   2   4   -0.04    0.12
  18  -2  -4    0.10    0.13
  18   2  -3   15.05    0.55
 -18   2   3   16.69    0.59
  18  -2  -3   15.02    0.66
  18   2  -2   -0.10    0.08
 -18   2   2   -0.06    0.11
 -18   2   2   -0.01    0.13
  18  -2  -2   -0.02    0.13
  18   2  -1   27.51    0.76
 -18   2   1   28.78    0.79
 -18   2   1   28.58    0.82
 -18   2   0    2.32    0.27
  18   2   0    3.05    0.29
 -18   2   0    2.20    0.25
 -18   2  -1   29.24    0.81
 -18   2  -1   30.36    0.86
  18   2   1   28.65    0.79
  18   3  -2   16.17    0.59
 -19   0   4    4.77    0.35
 -19   0   3    0.04    0.10
 -19   0   2   10.07    0.47
 -19   0   1   -0.10    0.11
 -19   1   3    7.69    0.43
 -19   1   2    2.74    0.30
   0   0   0    0.00    0.00
;
_shelx_hkl_checksum     36555
_shelx_res_file
;
TITL mool in P2(1)/c
CELL  0.71073  14.9710   6.7026  10.8673   90.000   99.486   90.000
ZERR     4.00   0.0003   0.0001   0.0002    0.000    0.001    0.000
LATT   1
SYMM  - X, 1/2 + Y, 1/2 - Z
SFAC  C    H    N    O    MO
UNIT  36   44   4    20   4
MERG   2
EQIV $1 x, y-1, z
HTAB C1 O2_$1
EQIV $2 x, -y-1/2, z-1/2
HTAB C2 O5_$2
HTAB C3 O5_$2
EQIV $3 -x+1, -y, -z+1
HTAB O3 O1_$3
EQIV $4 x, -y+1/2, z-1/2
HTAB O3 O4_$4
FMAP   2
PLAN    5
SIZE     0.10   0.16   0.25
ACTA
BOND   $H
CONF
L.S.   8
TEMP    23.00
WGHT    0.016300    0.825400
FVAR       0.15789
MOLE    1
C1    1    0.378002   -0.312631    0.446104    11.00000    0.04541    0.02188 =
         0.04629   -0.00570   -0.00581    0.00803
AFIX  23
H1A   2    0.328093   -0.375756    0.477811    11.00000   -1.20000
H1B   2    0.428133   -0.405997    0.454145    11.00000   -1.20000
AFIX   0
C2    1    0.349364   -0.255269    0.311323    11.00000    0.04169    0.03312 =
         0.03819   -0.01543   -0.00027    0.01179
AFIX  23
H2A   2    0.401753   -0.222314    0.273351    11.00000   -1.20000
H2B   2    0.316924   -0.364060    0.264945    11.00000   -1.20000
AFIX   0
C3    1    0.226292   -0.046729    0.221571    11.00000    0.03253    0.03123 =
         0.02195   -0.00593    0.00237   -0.00388
AFIX  43
H3    2    0.217383   -0.137866    0.156165    11.00000   -1.20000
AFIX   0
C4    1    0.166770    0.123833    0.213921    11.00000    0.02393    0.03314 =
         0.02227    0.00332    0.00187   -0.00248
C5    1    0.093536    0.134347    0.114732    11.00000    0.03443    0.04604 =
         0.02743    0.00211   -0.00448   -0.00606
AFIX  43
H5    2    0.084631    0.031319    0.056681    11.00000   -1.20000
AFIX   0
C6    1    0.035066    0.292981    0.101783    11.00000    0.03011    0.06007 =
         0.03409    0.01543   -0.00638   -0.00050
AFIX  43
H6    2   -0.013618    0.296086    0.036471    11.00000   -1.20000
AFIX   0
C7    1    0.048866    0.448604    0.186465    11.00000    0.03247    0.05077 =
         0.03841    0.01833    0.00677    0.01423
AFIX  43
H7    2    0.009040    0.556090    0.178022    11.00000   -1.20000
AFIX   0
C8    1    0.121183    0.445805    0.283344    11.00000    0.03513    0.03630 =
         0.02857    0.00608    0.00745    0.00972
AFIX  43
H8    2    0.130425    0.552501    0.338690    11.00000   -1.20000
AFIX   0
C9    1    0.180511    0.283746    0.298702    11.00000    0.02312    0.02946 =
         0.02065    0.00594    0.00376    0.00104
MO1   5    0.321572    0.089348    0.494148    11.00000    0.02586    0.02184 =
         0.01569   -0.00128    0.00161    0.00375
N1    3    0.290253   -0.080736    0.312015    11.00000    0.02830    0.02343 =
         0.02410   -0.00470    0.00315    0.00113
O1    4    0.404757   -0.135390    0.514763    11.00000    0.02971    0.02406 =
         0.02955   -0.00065   -0.00229    0.00537
O2    4    0.250563    0.290884    0.392821    11.00000    0.03064    0.02434 =
         0.02467   -0.00231   -0.00347    0.00539
O3    4    0.425902    0.215286    0.377554    11.00000    0.02496    0.04044 =
         0.02513    0.00516    0.00070    0.00171
O4    4    0.377570    0.227544    0.615861    11.00000    0.04787    0.03810 =
         0.02187   -0.00854   -0.00494    0.00617
O5    4    0.234168   -0.024775    0.545943    11.00000    0.03698    0.04507 =
         0.03823    0.00724    0.01436    0.00372
H1O   2    0.471497    0.175990    0.394825    11.00000    0.03685
H2O   2    0.414365    0.220892    0.304842    11.00000    0.04794
HKLF 4
REM  mool in P2(1)/c
REM R1 =  0.0162 for    2263 Fo > 4sig(Fo)  and  0.0177 for all    2392 data
REM    153 parameters refined using      0 restraints
END
WGHT      0.0161      0.7567
REM Highest difference peak  0.308,  deepest hole -0.297,  1-sigma level  0.053
Q1    1   0.2594  0.0640  0.5210  11.00000  0.05    0.31
Q2    1   0.1405  0.1506  0.1582  11.00000  0.05    0.31
Q3    1   0.2770  0.0640  0.5562  11.00000  0.05    0.30
Q4    1   0.1662  0.1829  0.2619  11.00000  0.05    0.29
Q5    1   0.3160  0.0661  0.4087  11.00000  0.05    0.29
;
_shelx_res_checksum     76909
_shelxl_version_number         .000002012
data_New_Global_Publ_Block
_journal_date_recd_electronic     2015-01-09
_journal_date_accepted     2015-01-20
_journal_name_full     'Acta Crystallographica, Section E'
_journal_year     2015
_journal_volume     71
_journal_issue      2
_journal_page_first     m35
_journal_page_last     m36
_journal_paper_category     HM
_journal_paper_doi     10.1107/S2056989015001231
_journal_coeditor_code     WM5114
_publ_contact_author_name     'Parasuraman Selvam'
_publ_contact_author_address
;
National Centre for Catalysis Research and Department of Chemistry,
Indian Institute of Technology-Madras, Chennai 600 036,
India
;
_publ_contact_author_email     selvam@iitm.ac.in
_publ_contact_author_fax     '+91-44-22574202'
_publ_contact_author_phone     '+91-44-22574235'
_publ_section_title
;\
Crystal structure of
aquadioxido(2-{[(2-oxidoethyl)imino]methyl}phenolato-\
\k^3^<i>O</i>,<i>N</i>,<i>O</i>')molybdenum(VI)
;
loop_
    _publ_author_name
    _publ_author_footnote
    _publ_author_address
    'Parimala, Sowmianarayanan' .
;
National Centre for Catalysis Research and Department of Chemistry,
Indian Institute of Technology-Madras, Chennai 600 036,
India
;
    'Selvam, Parasuraman' .
;
National Centre for Catalysis Research and Department of Chemistry,
Indian Institute of Technology-Madras, Chennai 600 036,
India
New Industry Creation Hatchery Center, Tohoku University,
Sendai 980 8579,
Japan
School of Science and Health, University of Western Australia
Sydney, Penrith, NSW 275, Australia
;
