# Supplementary material for: Crystal structure of aquadioxido(2-{[(2-oxido­ethyl)­imino]­meth­yl}phenol­ato-κ3 O,N,O′)molybdenum(VI)
Source: Acta Crystallogr E Crystallogr Commun. 2015 Jan 24;71(Pt 2):m35–6. doi: 10.1107/S2056989015001231 (PMC4384576; doi:10.1107/S2056989015001231)
Supplement: Supplementary file 2 [file e-71-00m35-Isup2.hkl]

#
# h,k,l, Fc-squared, Fo-squared, sigma(Fo-squared), status flag
#
data_I
_shelx_title ' mool in P2(1)/c'
_shelx_refln_list_code          4
_shelx_F_calc_maximum      199.98
_exptl_crystal_F_000       616.00
_reflns_d_resolution_high  0.7768

loop_
 _space_group_symop_operation_xyz
 'x, y, z'
 '-x, y+1/2, -z+1/2'
 '-x, -y, -z'
 'x, -y-1/2, z-1/2'

_cell_length_a    14.9710
_cell_length_b     6.7026
_cell_length_c    10.8673
_cell_angle_alpha  90.000
_cell_angle_beta   99.486
_cell_angle_gamma  90.000

_shelx_F_squared_multiplier     1.000

loop_
 _refln_index_h
 _refln_index_k
 _refln_index_l
 _refln_F_squared_calc
 _refln_F_squared_meas
 _refln_F_squared_sigma
 _refln_observed_status
   1   0   0       5823.56       5725.75        47.22 o
   2   0   0      20518.75      21106.60       110.80 o
   3   0   0      29069.62      29004.30       192.08 o
   4   0   0       3894.78       3975.03        19.19 o
   5   0   0        551.52        462.21         5.85 o
   6   0   0       1519.99       1339.83        12.19 o
   7   0   0          8.56          5.63         3.03 o
   8   0   0       4280.88       4142.60        53.17 o
   9   0   0       3176.94       2972.83        29.92 o
  10   0   0        139.92        149.24         4.53 o
  11   0   0       6837.47       6853.51        50.32 o
  12   0   0       2160.25       2115.23        21.22 o
  13   0   0        453.51        464.64         9.18 o
  14   0   0       4033.05       4058.78        36.27 o
  15   0   0          1.41          9.52         2.26 o
  16   0   0        578.74        585.12        11.71 o
  17   0   0        576.51        567.58        15.16 o
  18   0   0         80.03         72.80         6.52 o
   1   1   0      12217.38      12550.45        73.87 o
   2   1   0        109.87        145.10         1.09 o
   3   1   0        154.70        160.22         1.28 o
   4   1   0       1585.10       1626.53         7.04 o
   5   1   0         31.25         32.84         0.81 o
   6   1   0        527.36        505.80         3.82 o
   7   1   0       3724.97       3716.14        16.86 o
   8   1   0         55.00         45.32         3.37 o
   9   1   0        427.95        435.64         4.50 o
  10   1   0       1328.15       1318.47        10.20 o
  11   1   0        593.70        613.89         6.87 o
  12   1   0         67.52         63.15         3.17 o
  13   1   0       1639.85       1628.06        13.03 o
  14   1   0         14.68         14.49         1.72 o
  15   1   0       1242.13       1217.23        13.08 o
  16   1   0         98.13         95.90         4.39 o
  17   1   0        130.83        134.65         6.95 o
  18   1   0        720.06        718.68        14.65 o
   0   2   0          1.34          5.74         1.25 o
   1   2   0       1744.54       1910.05        12.22 o
   2   2   0       3756.09       3993.68        21.67 o
   3   2   0        295.14        264.05         2.11 o
   4   2   0       1285.30       1417.12         6.80 o
   5   2   0       7407.87       8085.52        26.47 o
   6   2   0       1197.34       1105.90         6.40 o
   7   2   0          1.01         -0.51         0.51 o
   8   2   0       1390.02       1401.35         9.71 o
   9   2   0       2085.01       2123.59        14.77 o
  10   2   0        193.68        205.54         4.09 o
  11   2   0       2431.64       2461.69        17.39 o
  12   2   0          5.52          5.74         1.55 o
  13   2   0        582.49        572.05         8.97 o
  14   2   0        178.17        175.19         6.25 o
  15   2   0         91.25         75.81         5.29 o
  16   2   0         33.27         23.84         3.38 o
  17   2   0         39.06         36.88         3.84 o
  18   2   0        119.98        101.70        10.07 o
   1   3   0       2377.27       2241.44        15.70 o
   2   3   0       1732.51       1597.23        19.95 o
   3   3   0          5.34         21.63         1.18 o
   4   3   0      16173.58      16613.74        70.83 o
   5   3   0       9733.44      10331.72        46.06 o
   6   3   0       2258.18       2350.83        11.65 o
   7   3   0      10052.55      10167.89        41.68 o
   8   3   0       2800.24       2848.03        20.84 o
   9   3   0       1277.65       1290.67         9.25 o
  10   3   0       3323.10       3350.66        18.67 o
  11   3   0        235.78        251.11         4.57 o
  12   3   0       1390.51       1408.46        13.46 o
  13   3   0       1874.36       1885.63        19.05 o
  14   3   0         43.35         39.34         3.59 o
  15   3   0       1480.95       1518.81        17.98 o
  16   3   0       1068.16       1081.87        15.45 o
  17   3   0          0.41          2.33         2.39 o
   0   4   0       1099.65       1156.87        17.48 o
   1   4   0        383.07        396.35         6.70 o
   2   4   0        486.46        451.37         7.53 o
   3   4   0       2163.82       2133.51        15.16 o
   4   4   0        667.22        710.07         6.80 o
   5   4   0       3003.49       3062.69        19.12 o
   6   4   0       2401.34       2418.98        13.49 o
   7   4   0        215.10        245.81         3.45 o
   8   4   0       2399.31       2430.22        15.72 o
   9   4   0        479.52        492.68         6.80 o
  10   4   0        598.78        544.73         7.55 o
  11   4   0        821.88        838.74        10.15 o
  12   4   0        657.95        688.97         9.32 o
  13   4   0        164.63        166.53         6.05 o
  14   4   0        742.76        757.87        12.20 o
  15   4   0        247.15        247.41         7.78 o
  16   4   0          0.21         -2.23         2.23 o
   1   5   0        450.03        469.55        11.06 o
   2   5   0        927.87        948.61        16.16 o
   3   5   0        497.57        510.43        10.03 o
   4   5   0        236.50        242.26         4.06 o
   5   5   0        157.96        138.20         3.39 o
   6   5   0         19.37         25.30         2.22 o
   7   5   0        174.56        193.17         4.00 o
   8   5   0        150.39        135.72         3.69 o
   9   5   0        216.06        249.22         5.07 o
  10   5   0        247.55        261.28         5.48 o
  11   5   0         33.96         29.64         2.64 o
  12   5   0        199.29        189.28         5.40 o
  13   5   0        113.41        120.37         5.47 o
  14   5   0         57.16         44.84         4.16 o
  15   5   0        517.23        525.30        11.73 o
   0   6   0       4824.91       4974.26        73.40 o
   1   6   0        724.72        778.22        16.02 o
   2   6   0       1653.20       1702.51        25.09 o
   3   6   0       3726.84       3757.02        42.24 o
   4   6   0        181.60        182.48         4.88 o
   5   6   0       2229.48       2226.25        19.95 o
   6   6   0       2695.20       2648.45        21.32 o
   7   6   0         23.24         21.97         3.04 o
   8   6   0       2089.57       2106.15        19.49 o
   9   6   0       1141.75       1147.59        13.74 o
  10   6   0         86.16         89.26         3.91 o
  11   6   0       1202.05       1181.54        13.07 o
  12   6   0        301.23        311.86         7.27 o
  13   6   0         81.61         92.59         5.56 o
   1   7   0       1238.87       1218.40        25.27 o
   2   7   0        685.52        706.75        16.58 o
   3   7   0        100.35         94.58         7.07 o
   4   7   0        501.32        501.57         8.87 o
   5   7   0        501.45        488.09        10.81 o
   6   7   0         10.86         13.30         3.32 o
   7   7   0        606.66        582.53         8.91 o
   8   7   0        326.17        303.09         7.07 o
   9   7   0        179.40        187.25         6.32 o
  10   7   0        492.61        475.78        13.44 o
  11   7   0         36.17         32.34         3.94 o
   0   8   0        116.56        119.13        11.63 o
   1   8   0          0.08          3.83         3.65 o
   2   8   0         72.82         84.23        11.63 o
   3   8   0         98.42        115.12        12.03 o
   4   8   0         43.27         47.73         9.23 o
   5   8   0        116.19        103.64         7.02 o
   6   8   0         11.39          9.00         2.83 o
   7   8   0         10.76         15.64         6.82 o
 -18   1   1         43.09         39.45         4.16 o
 -17   1   1        393.85        420.89         9.40 o
 -16   1   1        397.57        416.36         8.61 o
 -15   1   1          9.63         10.19         2.12 o
 -14   1   1       3243.70       3272.51        23.37 o
 -13   1   1        423.37        418.92         6.58 o
 -12   1   1       1221.08       1210.04        11.36 o
 -11   1   1       5722.37       5790.60        30.94 o
 -10   1   1        477.11        445.30         5.42 o
  -9   1   1       5615.99       5644.70        29.12 o
  -8   1   1       4849.19       4880.86        27.55 o
  -7   1   1          3.82          6.28         1.02 o
  -6   1   1       6504.31       6383.36        24.80 o
  -5   1   1       2589.69       2464.68        10.08 o
  -4   1   1        241.55        309.42         3.50 o
  -3   1   1      27622.01      27858.09        99.30 o
  -2   1   1       3812.10       3975.57        15.43 o
  -1   1   1       8416.07       8714.78        38.75 o
   0   1   1      24287.62      24489.86       160.50 o
   1   1   1       2740.68       2887.65        12.39 o
   2   1   1       9042.03       9461.92        35.38 o
   3   1   1       8009.78       8080.61        27.88 o
   4   1   1         85.37         75.21         1.57 o
   5   1   1       2684.59       2593.00        10.76 o
   6   1   1       2651.75       2492.27        12.09 o
   7   1   1        135.49        144.30         2.54 o
   8   1   1       5270.00       5236.98        26.75 o
   9   1   1        977.16        884.36         8.07 o
  10   1   1         66.04         76.97         3.95 o
  11   1   1       5595.84       5589.97        29.82 o
  12   1   1        942.27        967.20         8.77 o
  13   1   1        588.07        588.13         8.25 o
  14   1   1        833.19        803.81        10.10 o
  15   1   1        788.22        782.94        10.32 o
  16   1   1        265.55        264.79         6.44 o
  17   1   1        793.05        794.47        12.66 o
  18   1   1         31.79         25.10         3.86 o
 -18   2   1       1127.64       1134.11        18.27 o
 -17   2   1         14.99         14.03         2.85 o
 -16   2   1        689.75        680.27        13.42 o
 -15   2   1       1550.80       1581.03        19.76 o
 -14   2   1          1.49          3.78         1.66 o
 -13   2   1       1394.05       1407.44        14.78 o
 -12   2   1        312.16        318.97         6.41 o
 -11   2   1         88.98         90.22         3.71 o
 -10   2   1       4611.35       4647.31        31.13 o
  -9   2   1        678.36        680.07         8.01 o
  -8   2   1       2649.94       2653.65        16.86 o
  -7   2   1      12409.44      12806.98        48.29 o
  -6   2   1        310.99        247.44         2.30 o
  -5   2   1       4553.75       4564.56        18.30 o
  -4   2   1       6023.50       6045.22        24.62 o
  -3   2   1        875.17        989.31         8.86 o
  -2   2   1       6840.27       6770.40        31.90 o
  -1   2   1       4314.17       4159.36        28.48 o
   0   2   1        211.82        235.35         3.82 o
   1   2   1       8737.47       8438.20        56.34 o
   2   2   1      14593.48      14683.69        63.85 o
   3   2   1          2.28          4.26         0.56 o
   4   2   1      18411.22      18990.07        77.62 o
   5   2   1       5728.56       5929.71        24.34 o
   6   2   1       1355.96       1411.52         7.20 o
   7   2   1      10733.39      10851.96        43.80 o
   8   2   1        847.06        860.10         6.69 o
   9   2   1       1221.19       1241.29         9.49 o
  10   2   1       3933.17       3909.08        22.17 o
  11   2   1        310.99        336.55         4.95 o
  12   2   1       3077.66       3040.33        19.21 o
  13   2   1        621.17        642.46         7.44 o
  14   2   1          2.56          0.16         1.82 o
  15   2   1       1394.21       1372.58        18.60 o
  16   2   1        935.44        968.58        15.73 o
  17   2   1        213.42        220.84         8.45 o
  18   2   1       1166.59       1178.63        18.95 o
 -17   3   1          6.86          2.56         2.53 o
 -16   3   1          3.63         -0.97         2.32 o
 -15   3   1         44.73         40.33         3.62 o
 -14   3   1          0.03          0.11         1.74 o
 -13   3   1         52.56         40.93         3.26 o
 -12   3   1         12.45          9.85         2.32 o
 -11   3   1         80.89         82.24         3.29 o
 -10   3   1         26.90         24.91         1.60 o
  -9   3   1         94.91        104.71         2.53 o
  -8   3   1        443.95        451.36         4.26 o
  -7   3   1        230.56        242.22         2.98 o
  -6   3   1        857.22        921.08         5.51 o
  -5   3   1         36.23         60.76         1.36 o
  -4   3   1        489.41        503.84         4.94 o
  -3   3   1         18.31         18.91         1.76 o
  -2   3   1        238.17        256.11         3.47 o
  -1   3   1        344.71        352.49         5.51 o
   0   3   1          8.22          6.49         1.37 o
   1   3   1        817.65        901.10        11.01 o
   2   3   1       2348.43       2753.39        20.28 o
   3   3   1       1726.60       1869.11        10.49 o
   4   3   1        694.14        768.90         5.37 o
   5   3   1         31.32         41.64         1.63 o
   6   3   1          7.16         15.25         1.59 o
   7   3   1        352.21        315.13         3.54 o
   8   3   1        291.79        284.62         5.21 o
   9   3   1         24.32         26.62         1.39 o
  10   3   1        185.60        184.73         3.95 o
  11   3   1        408.69        414.11         7.02 o
  12   3   1          5.86          3.55         1.59 o
  13   3   1        106.50        108.57         4.47 o
  14   3   1          9.80          6.47         2.55 o
  15   3   1        149.69        125.09         6.71 o
  16   3   1         63.95         51.09         4.39 o
  17   3   1         23.25         17.96         3.36 o
 -16   4   1        745.85        754.62        14.12 o
 -15   4   1        746.99        749.37        12.49 o
 -14   4   1        211.12        213.08         6.89 o
 -13   4   1       1626.43       1641.43        17.85 o
 -12   4   1        495.86        542.56         9.28 o
 -11   4   1         35.08         40.77         2.96 o
 -10   4   1       1348.11       1397.02        12.82 o
  -9   4   1       1465.23       1468.19        12.67 o
  -8   4   1        332.53        349.08         4.25 o
  -7   4   1       2445.95       2520.09        13.18 o
  -6   4   1        460.21        462.13         4.08 o
  -5   4   1        520.90        478.37         4.82 o
  -4   4   1       4953.79       5069.44        29.09 o
  -3   4   1        952.20        983.92         7.65 o
  -2   4   1       1946.67       1919.07        19.23 o
  -1   4   1       3207.21       3254.92        28.05 o
   0   4   1        197.63        231.05         5.31 o
   1   4   1       2813.11       2925.37        23.99 o
   2   4   1       1082.62       1056.73        11.72 o
   3   4   1        818.91        823.71         9.62 o
   4   4   1       3645.25       3671.83        19.88 o
   5   4   1       1908.78       1980.06        12.26 o
   6   4   1       1864.44       1947.32        12.64 o
   7   4   1       3899.85       3891.64        24.05 o
   8   4   1        682.14        679.91         7.91 o
   9   4   1        767.11        813.01         9.14 o
  10   4   1       2038.74       1996.65        21.61 o
  11   4   1        534.34        540.98         7.97 o
  12   4   1       1721.61       1739.02        16.03 o
  13   4   1       1322.33       1300.16        13.86 o
  14   4   1         46.34         39.85         3.08 o
  15   4   1        964.18       1004.36        16.13 o
  16   4   1        326.33        320.23         9.64 o
 -15   5   1        690.72        682.89        13.35 o
 -14   5   1       1702.91       1677.98        20.83 o
 -13   5   1        105.93        123.08         5.45 o
 -12   5   1        735.68        734.40        13.48 o
 -11   5   1       1583.00       1624.63        16.80 o
 -10   5   1        484.56        431.67         7.58 o
  -9   5   1        831.78        846.68         9.38 o
  -8   5   1       2278.46       2243.47        15.20 o
  -7   5   1         18.28         20.58         1.46 o
  -6   5   1       2538.29       2554.61        15.68 o
  -5   5   1       2104.20       2107.37        15.62 o
  -4   5   1        515.26        522.05         6.18 o
  -3   5   1       6799.07       6836.58        49.01 o
  -2   5   1       3148.85       3156.64        35.17 o
  -1   5   1       3753.14       3828.89        40.42 o
   0   5   1       4980.52       5139.86        50.63 o
   1   5   1         98.68        101.39         5.67 o
   2   5   1       2457.35       2520.46        25.48 o
   3   5   1       3172.43       3157.69        38.14 o
   4   5   1         69.38         78.58         2.34 o
   5   5   1       2973.99       3022.09        17.43 o
   6   5   1       3243.21       3304.01        21.37 o
   7   5   1         16.73         10.77         1.45 o
   8   5   1       1435.74       1480.07        13.03 o
   9   5   1       1293.55       1327.53        12.66 o
  10   5   1          0.12          4.12         1.48 o
  11   5   1       1497.75       1476.32        14.50 o
  12   5   1        726.65        731.58        10.16 o
  13   5   1        435.35        420.81         8.13 o
  14   5   1       1004.31       1045.05        13.99 o
  15   5   1        208.44        221.72         8.24 o
 -13   6   1         94.55         81.04         5.25 o
 -12   6   1         18.39         16.13         2.76 o
 -11   6   1        101.80         93.38         4.86 o
 -10   6   1         58.44         49.16         3.77 o
  -9   6   1          1.62          1.65         1.93 o
  -8   6   1        196.86        187.02         5.33 o
  -7   6   1         67.44         69.74         3.60 o
  -6   6   1         56.02         49.87         3.40 o
  -5   6   1         11.85         14.44         2.11 o
  -4   6   1        214.66        224.16         5.76 o
  -3   6   1       1200.68       1184.75        25.87 o
  -2   6   1         62.13         68.96         8.22 o
  -1   6   1        551.24        544.20        14.64 o
   0   6   1        605.79        593.80        13.75 o
   1   6   1         16.74         28.07         6.82 o
   2   6   1        149.68        152.02        10.83 o
   3   6   1        476.86        473.15        13.65 o
   4   6   1        206.99        193.34         8.32 o
   5   6   1         49.62         43.58         2.66 o
   6   6   1        127.97        109.45         3.93 o
   7   6   1        286.67        280.13         5.45 o
   8   6   1        354.28        370.76         6.41 o
   9   6   1         88.69         88.23         3.81 o
  10   6   1        179.16        164.41         4.93 o
  11   6   1        135.16        123.68         5.28 o
  12   6   1          9.29          8.71         2.12 o
  13   6   1         58.34         47.69         3.62 o
 -11   7   1        431.24        416.19        11.14 o
 -10   7   1          8.55          4.41         3.61 o
  -9   7   1        696.97        689.18        12.85 o
  -8   7   1       1070.09       1038.78        14.35 o
  -7   7   1          9.23         15.09         2.33 o
  -6   7   1       1456.98       1403.38        20.05 o
  -5   7   1       1298.22       1317.42        16.43 o
  -4   7   1         94.36         93.83         4.62 o
  -3   7   1       1529.45       1491.01        25.09 o
  -2   7   1         16.65         31.59         5.08 o
  -1   7   1         32.50         46.53         8.02 o
   0   7   1        984.65        953.06        27.68 o
   1   7   1        248.88        245.48        14.44 o
   2   7   1        636.41        615.31        22.46 o
   3   7   1        915.07        892.49        27.68 o
   4   7   1         35.35         31.07         4.01 o
   5   7   1        646.96        621.89        11.16 o
   6   7   1        610.24        613.04         8.98 o
   7   7   1          5.85          8.48         1.88 o
   8   7   1        961.57        924.86        13.27 o
   9   7   1        185.02        188.60         6.40 o
  10   7   1        159.69        165.83         6.48 o
  -7   8   1        866.94        874.44        20.86 o
  -6   8   1        110.74        110.71         7.62 o
  -5   8   1        538.06        552.87        12.84 o
  -4   8   1        913.69        841.05        14.45 o
  -3   8   1          0.06          4.01         4.41 o
  -2   8   1        864.62        839.14        27.28 o
  -1   8   1       1152.41       1130.35        32.49 o
   0   8   1         12.35         22.46         6.82 o
   1   8   1       1288.66       1277.56        35.70 o
   2   8   1       1426.23       1443.22        38.51 o
   3   8   1          0.52          4.01         4.81 o
   4   8   1       1184.64       1149.60        34.50 o
   5   8   1        486.64        472.18        11.09 o
   6   8   1        113.30        110.02        11.23 o
 -19   0   2        424.78        403.93        18.85 o
 -18   0   2         10.80         11.63         4.81 o
 -17   0   2       3753.65       3738.02        61.37 o
 -16   0   2        603.10        626.13        14.32 o
 -15   0   2        812.56        829.03        16.01 o
 -14   0   2       2047.31       2048.74        21.98 o
 -13   0   2       1134.02       1139.96        14.81 o
 -12   0   2       1488.60       1504.26        16.97 o
 -11   0   2       4049.43       4049.79        33.03 o
 -10   0   2        169.65        187.03         6.55 o
  -9   0   2       7438.53       7441.56        44.20 o
  -8   0   2       4690.17       4505.56        28.14 o
  -7   0   2        186.45        192.14         5.24 o
  -6   0   2      12368.34      12042.97       160.05 o
  -5   0   2       2668.31       2525.98        18.12 o
  -4   0   2          1.72         -0.98         0.98 o
  -3   0   2      39992.18      39598.46       255.28 o
  -2   0   2        198.15        187.61         2.60 o
  -1   0   2      24011.96      23683.19       133.87 o
   0   0   2      12907.86      12877.29       139.97 o
   1   0   2       7417.13       7628.79        44.31 o
   2   0   2      13481.28      13315.09        90.01 o
   3   0   2      15971.09      15057.62       139.07 o
   4   0   2       2091.78       1985.27        17.27 o
   5   0   2       4237.36       4025.83        35.60 o
   6   0   2         29.28        113.88         3.16 o
   7   0   2         12.22         14.10         1.39 o
   8   0   2       2597.70       2304.44        43.52 o
   9   0   2       2838.09       2798.64        19.74 o
  10   0   2       1050.92       1056.62        13.04 o
  11   0   2       9001.51       8897.06        63.53 o
  12   0   2       3214.10       3165.91        33.50 o
  13   0   2       1082.69       1100.14        18.71 o
  14   0   2       4465.67       4514.46        69.39 o
  15   0   2        561.39        558.75        18.65 o
  16   0   2        567.85        560.03        14.74 o
  17   0   2        888.01        901.97        19.26 o
  18   0   2         13.79         19.65         6.02 o
 -19   1   2         92.23        109.91        12.03 o
 -18   1   2        540.03        572.53        13.03 o
 -17   1   2         89.95         99.51         5.32 o
 -16   1   2        962.60        987.87        13.26 o
 -15   1   2         71.74         78.22         4.28 o
 -14   1   2          0.22         -1.24         1.24 o
 -13   1   2        109.64        110.66         4.81 o
 -12   1   2         19.54         18.89         1.81 o
 -11   1   2        642.19        650.61         7.66 o
 -10   1   2       1785.77       1883.12        14.09 o
  -9   1   2         47.97         57.36         5.09 o
  -8   1   2       3607.15       3669.66        21.88 o
  -7   1   2       7616.60       7556.76        36.19 o
  -6   1   2       4665.86       4797.85        21.98 o
  -5   1   2        276.89        261.32         2.42 o
  -4   1   2      24668.49      25526.50        96.98 o
  -3   1   2      11013.73      11610.15        50.93 o
  -2   1   2      10251.67      10617.20        62.83 o
  -1   1   2        646.86        601.49         3.19 o
   0   1   2        340.60        377.22         3.26 o
   1   1   2       5318.50       5164.20        19.37 o
   2   1   2       1268.19       1213.06         5.33 o
   3   1   2        101.49        108.42         1.45 o
   4   1   2       3134.83       3002.75        13.45 o
   5   1   2        871.20        821.28         6.30 o
   6   1   2         37.85         27.05         2.31 o
   7   1   2        559.59        474.62         6.19 o
   8   1   2        621.66        680.21         6.27 o
   9   1   2       1183.25       1166.97         9.14 o
  10   1   2       2579.31       2562.30        16.13 o
  11   1   2          0.74         -1.07         1.07 o
  12   1   2       2059.52       2051.28        14.49 o
  13   1   2        591.83        591.05         8.39 o
  14   1   2          0.32          0.33         1.67 o
  15   1   2        411.42        391.94         7.47 o
  16   1   2         57.08         44.32         3.59 o
  17   1   2          0.63         -1.90         1.90 o
  18   1   2        220.76        223.72         8.88 o
 -18   2   2          2.21         -2.12         2.12 o
 -17   2   2         52.63         48.61         4.24 o
 -16   2   2          6.56          0.45         2.39 o
 -15   2   2         35.34         31.08         4.58 o
 -14   2   2        685.63        688.46        10.27 o
 -13   2   2        286.15        267.12         6.31 o
 -12   2   2       1140.00       1120.23        10.71 o
 -11   2   2       2404.74       2350.73        15.76 o
 -10   2   2        204.48        186.25         3.68 o
  -9   2   2       1126.21       1115.78         8.32 o
  -8   2   2       2697.30       2757.67        16.31 o
  -7   2   2        358.08        392.59         3.55 o
  -6   2   2       2990.61       3146.33        12.77 o
  -5   2   2         80.82        118.76         2.74 o
  -4   2   2       1722.16       1784.21         9.50 o
  -3   2   2        265.61        209.02         2.05 o
  -2   2   2       2951.15       2981.30        15.44 o
  -1   2   2          1.88          1.86         0.50 o
   0   2   2       1288.19       1270.86        11.13 o
   1   2   2       4811.78       4987.50        23.17 o
   2   2   2       2181.60       2369.92        12.23 o
   3   2   2       2919.48       3014.94        20.16 o
   4   2   2        532.61        579.51         4.03 o
   5   2   2       3821.20       3864.62        22.19 o
   6   2   2       1824.53       1814.95         9.11 o
   7   2   2          2.46          6.35         1.17 o
   8   2   2       1074.83       1068.01         7.48 o
   9   2   2        930.12        895.31         7.96 o
  10   2   2         23.48         21.13         2.74 o
  11   2   2         65.55         63.15         2.69 o
  12   2   2        616.20        608.93         7.18 o
  13   2   2         17.30         15.33         1.63 o
  14   2   2        285.38        280.10         6.91 o
  15   2   2         33.88         24.44         2.84 o
  16   2   2        350.29        351.55         8.46 o
  17   2   2        268.18        258.50         9.22 o
 -18   3   2        645.51        648.61        23.67 o
 -17   3   2         14.09         15.37         3.42 o
 -16   3   2        936.35        951.60        14.23 o
 -15   3   2        849.46        861.47        13.08 o
 -14   3   2          8.64          6.53         2.12 o
 -13   3   2       2286.88       2347.14        21.86 o
 -12   3   2       2668.49       2682.66        23.11 o
 -11   3   2        161.94        165.28         4.25 o
 -10   3   2       3066.57       3065.49        20.84 o
  -9   3   2       2291.89       2294.94        13.29 o
  -8   3   2        317.99        304.94         3.66 o
  -7   3   2       4209.61       4179.41        25.26 o
  -6   3   2        537.00        543.38         4.18 o
  -5   3   2       1888.74       1797.79         9.68 o
  -4   3   2       5625.64       5481.86        27.40 o
  -3   3   2        512.25        564.91         5.29 o
  -2   3   2       5543.70       5421.17        29.61 o
  -1   3   2       5660.49       5436.08        29.50 o
   0   3   2         36.94         33.37         3.76 o
   1   3   2       9176.92       9266.63        54.19 o
   2   3   2       6704.55       7021.14        30.38 o
   3   3   2       5648.32       6291.97        32.37 o
   4   3   2      13663.17      13968.04        59.80 o
   5   3   2       3998.12       4041.98        21.56 o
   6   3   2       4325.58       4403.19        24.77 o
   7   3   2      11713.44      11810.18        53.39 o
   8   3   2       2593.80       2591.88        15.55 o
   9   3   2       3449.87       3461.53        22.05 o
  10   3   2       2613.72       2698.72        19.12 o
  11   3   2          1.69          2.48         1.51 o
  12   3   2        865.02        889.89        11.21 o
  13   3   2        934.53        960.49        12.14 o
  14   3   2        113.43        108.13         4.56 o
  15   3   2       1439.46       1443.77        19.60 o
  16   3   2        890.77        902.71        15.66 o
  17   3   2        208.63        200.38         8.39 o
 -17   4   2        218.11        218.07        10.35 o
 -16   4   2         35.70         32.73         5.80 o
 -15   4   2        642.39        631.10        11.98 o
 -14   4   2        746.66        792.35        12.31 o
 -13   4   2         86.16         79.94         6.74 o
 -12   4   2       1092.25       1097.56        13.78 o
 -11   4   2       2153.02       2098.93        19.24 o
 -10   4   2        136.44        146.68         3.72 o
  -9   4   2        699.81        722.95         7.82 o
  -8   4   2       1558.54       1592.44        11.21 o
  -7   4   2         78.69         81.99         2.09 o
  -6   4   2       1028.76       1044.89         7.14 o
  -5   4   2        688.11        689.81         7.87 o
  -4   4   2       2148.46       2141.91        15.11 o
  -3   4   2       4685.43       4781.66        27.79 o
  -2   4   2         89.65         83.46         2.44 o
  -1   4   2       1124.68       1129.47         9.44 o
   0   4   2       3942.75       3973.29        41.40 o
   1   4   2       1715.15       1850.14        15.34 o
   2   4   2        957.58        986.18        12.25 o
   3   4   2       2402.26       2424.30        12.54 o
   4   4   2        301.81        304.87         3.48 o
   5   4   2        907.54        869.92         7.23 o
   6   4   2       2109.07       2084.30        13.62 o
   7   4   2          0.79          4.47         1.51 o
   8   4   2       1319.24       1341.57        12.10 o
   9   4   2       1367.30       1393.48        12.87 o
  10   4   2        126.28        129.11         4.28 o
  11   4   2        508.31        524.09         8.06 o
  12   4   2        123.91        126.73         4.70 o
  13   4   2         21.21         16.32         2.49 o
  14   4   2        442.34        445.26         8.29 o
  15   4   2        254.07        248.23         8.56 o
  16   4   2        156.40        165.02         7.55 o
 -15   5   2         51.86         45.87         4.24 o
 -14   5   2         23.01         23.06         3.23 o
 -13   5   2        220.11        226.34         7.04 o
 -12   5   2         50.89         53.45         3.52 o
 -11   5   2          1.30          3.48         1.76 o
 -10   5   2        181.27        183.23         4.35 o
  -9   5   2         31.79         29.68         2.53 o
  -8   5   2          0.62          0.46         1.00 o
  -7   5   2        360.96        372.10         5.19 o
  -6   5   2        133.97        155.36         3.19 o
  -5   5   2        306.49        298.24         5.80 o
  -4   5   2        499.87        501.98         7.22 o
  -3   5   2        377.44        408.84         6.16 o
  -2   5   2       1962.28       1961.63        18.47 o
  -1   5   2       1590.56       1599.66        31.69 o
   0   5   2         12.67         14.84         4.41 o
   1   5   2        647.93        639.12        14.11 o
   2   5   2       1030.49        999.34        18.45 o
   3   5   2        143.27        134.85         4.93 o
   4   5   2        151.86        149.47         2.75 o
   5   5   2        184.57        177.43         3.74 o
   6   5   2          7.11          3.93         1.31 o
   7   5   2        152.39        159.33         3.97 o
   8   5   2          0.57          1.57         1.31 o
   9   5   2        684.76        682.57         8.90 o
  10   5   2        104.42        104.76         4.10 o
  11   5   2          0.16          1.56         2.01 o
  12   5   2        597.17        607.43         9.36 o
  13   5   2         99.11         95.70         8.22 o
  14   5   2         72.14         65.94         5.37 o
 -13   6   2        174.36        181.50         7.32 o
 -12   6   2        577.04        575.06        13.29 o
 -11   6   2       1215.50       1203.86        17.04 o
 -10   6   2          4.27          4.18         1.96 o
  -9   6   2       1734.62       1693.63        18.35 o
  -8   6   2       1783.00       1790.10        16.77 o
  -7   6   2         11.68         15.83         1.93 o
  -6   6   2       3088.00       3100.30        29.40 o
  -5   6   2       1893.37       1926.41        23.13 o
  -4   6   2        234.01        246.65         7.04 o
  -3   6   2       3072.53       3101.25        31.79 o
  -2   6   2        753.75        762.19        14.04 o
  -1   6   2        995.54       1026.46        26.87 o
   0   6   2       1573.58       1628.14        35.30 o
   1   6   2        130.19        135.98        10.43 o
   2   6   2        920.03        912.54        25.67 o
   3   6   2       1864.63       1905.92        29.80 o
   4   6   2          5.45          9.62         1.27 o
   5   6   2       1676.47       1690.04        16.23 o
   6   6   2       1410.92       1460.85        12.75 o
   7   6   2         36.29         47.10         4.68 o
   8   6   2       2230.56       2161.98        17.65 o
   9   6   2        803.11        806.85        10.08 o
  10   6   2        171.98        177.34         5.21 o
  11   6   2       1590.23       1596.89        17.05 o
  12   6   2        552.01        564.17         9.92 o
 -11   7   2         77.08         66.91         5.53 o
 -10   7   2        592.20        603.02        15.84 o
  -9   7   2         88.51         85.90         4.66 o
  -8   7   2        482.72        510.09         8.79 o
  -7   7   2        678.62        682.81         9.96 o
  -6   7   2         49.84         50.18         7.62 o
  -5   7   2        569.99        550.69        11.50 o
  -4   7   2       1370.23       1337.97        18.92 o
  -3   7   2          0.65          1.60         3.41 o
  -2   7   2        657.75        617.32        22.06 o
  -1   7   2       1126.45       1085.83        30.08 o
   0   7   2         24.24         28.08         6.82 o
   1   7   2       1167.25       1168.06        31.69 o
   2   7   2       1284.25       1278.76        33.69 o
   3   7   2         41.59         48.75         6.22 o
   4   7   2       1477.58       1459.23        22.70 o
   5   7   2        493.45        516.11         8.12 o
   6   7   2        153.18        148.44         6.08 o
   7   7   2        650.21        629.44         9.82 o
   8   7   2        116.13        110.20         5.20 o
   9   7   2         66.40         67.52         4.68 o
  10   7   2        492.91        485.91        10.37 o
  -7   8   2         26.05         33.69         7.62 o
  -6   8   2        248.59        231.69         8.45 o
  -5   8   2         34.93         35.04         9.43 o
  -4   8   2          1.54          0.40         2.15 o
  -3   8   2         60.46         58.13         7.02 o
  -2   8   2         27.50         44.12         8.82 o
  -1   8   2        120.72        125.15        12.03 o
   0   8   2         22.08         31.29         7.22 o
   1   8   2          7.63          3.21         5.62 o
   2   8   2         51.87         73.40        11.23 o
   3   8   2         86.61         94.66        12.84 o
   4   8   2         22.21         20.75         4.23 o
   5   8   2         44.58         51.07         3.73 o
   6   8   2        106.23        115.52        12.84 o
 -19   1   3        277.72        308.46        17.25 o
 -18   1   3        177.81        202.16        14.84 o
 -17   1   3        982.19        990.61        23.98 o
 -16   1   3        135.33        145.03         6.31 o
 -15   1   3        594.41        604.44        15.14 o
 -14   1   3       1483.06       1467.09        13.75 o
 -13   1   3        601.90        598.00         7.97 o
 -12   1   3       1635.90       1622.40        13.76 o
 -11   1   3       4769.85       4690.94        28.62 o
 -10   1   3        138.90        124.19         3.39 o
  -9   1   3       7809.21       7910.79        42.76 o
  -8   1   3       1823.25       1688.40        11.38 o
  -7   1   3        682.56        688.30         6.08 o
  -6   1   3       8699.34       8617.54        40.57 o
  -5   1   3        792.64        673.04         4.77 o
  -4   1   3       4563.51       4729.82        21.86 o
  -3   1   3        112.70         48.70         1.10 o
  -2   1   3      11717.54      11857.90        55.90 o
  -1   1   3        217.47        169.30         1.77 o
   0   1   3      17593.07      17562.44        85.22 o
   1   1   3       4981.57       5122.76        22.37 o
   2   1   3       6128.01       6100.57        26.51 o
   3   1   3       9534.35       9317.52        39.61 o
   4   1   3          4.28          3.17         0.59 o
   5   1   3       5040.21       4900.49        28.88 o
   6   1   3       1259.84       1195.49         9.47 o
   7   1   3         71.57         61.94         2.33 o
   8   1   3       2879.14       2785.60        18.54 o
   9   1   3       2592.86       2583.85        16.14 o
  10   1   3        465.99        467.33         5.86 o
  11   1   3       3168.09       3157.68        19.60 o
  12   1   3       2456.30       2434.61        18.03 o
  13   1   3        713.27        734.98         9.61 o
  14   1   3       3132.68       3121.80        26.47 o
  15   1   3        107.45        120.55         5.65 o
  16   1   3        559.13        551.49        12.27 o
  17   1   3        456.15        464.05        11.72 o
 -18   2   3        618.91        627.23        21.34 o
 -17   2   3         55.49         51.65         4.02 o
 -16   2   3        809.28        834.04        13.05 o
 -15   2   3       1313.86       1343.31        16.18 o
 -14   2   3         52.45         49.47         4.47 o
 -13   2   3       1999.64       2033.04        17.17 o
 -12   2   3        936.55        953.93         9.30 o
 -11   2   3        470.62        460.27         5.93 o
 -10   2   3       3594.68       3680.50        23.26 o
  -9   2   3        622.53        616.06         6.27 o
  -8   2   3       2130.60       2098.01        15.61 o
  -7   2   3       7583.42       7582.78        31.66 o
  -6   2   3       6197.99       6591.79        24.49 o
  -5   2   3       8453.01       8571.34        30.93 o
  -4   2   3       8725.02       8606.66        40.46 o
  -3   2   3       1577.65       1636.19         8.35 o
  -2   2   3       3156.60       2880.50        20.85 o
  -1   2   3       8098.23       8156.31        37.68 o
   0   2   3       1720.83       1782.09        14.18 o
   1   2   3      13540.96      13769.52        71.33 o
   2   2   3       2861.20       2745.67        12.84 o
   3   2   3       2863.62       2917.23        17.77 o
   4   2   3      15462.38      15672.38        65.57 o
   5   2   3       3718.11       3709.78        19.45 o
   6   2   3       2196.45       2210.53        13.42 o
   7   2   3       7525.99       7490.73        36.84 o
   8   2   3        858.04        872.63         7.69 o
   9   2   3       2956.67       2935.84        17.89 o
  10   2   3        631.00        657.68         7.05 o
  11   2   3         12.75          9.26         1.38 o
  12   2   3        714.35        725.62         8.09 o
  13   2   3       1389.70       1387.76        13.28 o
  14   2   3         49.81         36.68         3.01 o
  15   2   3       1228.97       1211.21        22.35 o
  16   2   3        575.07        579.45        10.85 o
  17   2   3         60.52         47.41         4.68 o
 -17   3   3          1.30          1.69         2.29 o
 -16   3   3          0.18         -1.59         2.15 o
 -15   3   3         12.32         12.81         2.56 o
 -14   3   3        247.09        243.55         7.82 o
 -13   3   3         15.52          8.99         2.84 o
 -12   3   3        303.71        285.67         6.66 o
 -11   3   3          8.19          2.43         1.61 o
 -10   3   3         56.89         48.99         4.34 o
  -9   3   3         90.51         88.74         2.32 o
  -8   3   3          3.98          3.67         1.93 o
  -7   3   3          2.69          1.86         0.93 o
  -6   3   3        440.83        441.09         4.46 o
  -5   3   3        362.16        359.50         3.40 o
  -4   3   3          0.07          2.29         0.74 o
  -3   3   3        574.56        603.13         4.32 o
  -2   3   3        109.81        127.36         2.82 o
  -1   3   3         56.18         79.23         2.56 o
   0   3   3        250.89        288.25         3.14 o
   1   3   3          0.33          0.59         0.53 o
   2   3   3         21.35         33.69         1.24 o
   3   3   3         26.13         45.15         1.60 o
   4   3   3        247.05        267.17         3.60 o
   5   3   3          4.83          6.32         1.82 o
   6   3   3          1.51         -0.90         1.67 o
   7   3   3         24.09         21.61         1.36 o
   8   3   3       1112.42       1080.69        11.37 o
   9   3   3        430.36        424.50         6.09 o
  10   3   3        211.65        201.67         5.16 o
  11   3   3         34.97         30.86         2.60 o
  12   3   3        232.61        232.12         6.00 o
  13   3   3          1.95          2.74         1.65 o
  14   3   3         78.10         68.25         4.62 o
  15   3   3        288.38        282.67         9.11 o
  16   3   3         23.76         19.55         3.38 o
 -16   4   3        420.79        410.71        10.81 o
 -15   4   3        440.28        444.42         9.74 o
 -14   4   3         57.15         57.31         4.00 o
 -13   4   3        845.78        880.59        12.52 o
 -12   4   3        852.02        827.83        11.49 o
 -11   4   3        206.05        210.26         4.52 o
 -10   4   3       1532.13       1505.94        13.18 o
  -9   4   3        865.93        845.58         8.77 o
  -8   4   3          2.79          5.73         1.62 o
  -7   4   3       2550.85       2522.84        14.40 o
  -6   4   3       2288.61       2245.13        13.05 o
  -5   4   3       3092.26       3114.99        16.38 o
  -4   4   3       7108.31       7076.41        51.91 o
  -3   4   3         72.21         66.62         4.40 o
  -2   4   3       8295.19       8324.37        49.28 o
  -1   4   3       5197.16       5269.10        46.05 o
   0   4   3        843.70        863.17         9.24 o
   1   4   3       1912.33       1830.82        17.43 o
   2   4   3       2031.21       2033.02        11.02 o
   3   4   3        134.63        141.96         2.69 o
   4   4   3       1856.82       1842.87        12.01 o
   5   4   3        890.19        873.56         8.70 o
   6   4   3       1378.49       1398.33        11.90 o
   7   4   3       2953.34       2945.88        20.53 o
   8   4   3        365.72        362.43         6.40 o
   9   4   3       2059.75       2101.54        17.22 o
  10   4   3       2606.23       2583.02        20.26 o
  11   4   3        155.45        157.84         4.93 o
  12   4   3        468.93        483.00         8.18 o
  13   4   3        515.81        514.77         8.81 o
  14   4   3         40.75         33.70         3.59 o
  15   4   3        287.58        270.32         8.86 o
 -15   5   3        496.81        476.18        11.19 o
 -14   5   3       1322.30       1377.09        17.44 o
 -13   5   3         72.81         58.23         4.36 o
 -12   5   3       1106.93       1105.70        13.84 o
 -11   5   3       2148.64       2152.49        20.04 o
 -10   5   3         25.98         26.47         2.89 o
  -9   5   3        603.18        638.27         7.80 o
  -8   5   3       1306.06       1340.39        11.64 o
  -7   5   3         94.40        105.95         3.51 o
  -6   5   3       1530.64       1563.73        12.06 o
  -5   5   3       1506.22       1532.99        19.64 o
  -4   5   3       2559.53       2484.22        44.79 o
  -3   5   3       4944.33       4905.62        36.24 o
  -2   5   3        150.86        153.79         6.67 o
  -1   5   3       2972.92       2961.13        33.49 o
   0   5   3       4579.09       4583.90        42.49 o
   1   5   3        421.19        415.63         7.33 o
   2   5   3        934.02        943.91         9.84 o
   3   5   3       3180.99       3236.69        18.35 o
   4   5   3        261.00        267.29         4.45 o
   5   5   3       1074.85       1145.95        10.53 o
   6   5   3       2993.63       3102.17        21.43 o
   7   5   3        106.88        105.63         3.58 o
   8   5   3       2765.74       2759.10        20.74 o
   9   5   3       2353.70       2343.26        19.05 o
  10   5   3        238.41        241.98         5.82 o
  11   5   3       1422.27       1448.36        15.01 o
  12   5   3        414.40        453.11         8.65 o
  13   5   3        352.77        374.54         8.47 o
  14   5   3        677.52        661.48        11.33 o
 -13   6   3          6.99          5.75         2.97 o
 -12   6   3          2.91          1.08         2.68 o
 -11   6   3         76.41         76.53         5.36 o
 -10   6   3        159.26        151.65         5.38 o
  -9   6   3          1.22          0.28         2.17 o
  -8   6   3         75.87         75.32         3.87 o
  -7   6   3        209.73        208.82         5.16 o
  -6   6   3          3.62          1.11         2.30 o
  -5   6   3        159.77        165.40         7.62 o
  -4   6   3        374.00        374.76         9.12 o
  -3   6   3        166.25        165.94         6.42 o
  -2   6   3         20.05         23.29         3.61 o
  -1   6   3        134.56        141.39         5.21 o
   0   6   3         27.23         29.62         5.42 o
   1   6   3        171.11        167.91        12.64 o
   2   6   3         97.70         98.24         3.45 o
   3   6   3        167.07        153.54         3.51 o
   4   6   3        142.94        144.04         3.51 o
   5   6   3         10.49          6.18         1.74 o
   6   6   3         12.94          7.21         1.51 o
   7   6   3        317.22        301.98         5.95 o
   8   6   3        293.47        275.38         5.92 o
   9   6   3          0.60          2.13         1.83 o
  10   6   3        174.94        168.81         5.35 o
  11   6   3        131.18        135.39         5.60 o
  12   6   3         43.51         47.82         3.73 o
 -10   7   3          7.59          9.18         2.68 o
  -9   7   3       1066.92       1083.12        14.27 o
  -8   7   3        624.26        634.28        10.24 o
  -7   7   3        156.65        167.41         5.32 o
  -6   7   3       1432.27       1391.79        20.72 o
  -5   7   3        463.77        464.46        14.24 o
  -4   7   3         19.97         24.37         7.62 o
  -3   7   3        428.24        429.65        11.43 o
  -2   7   3        764.75        741.37        13.18 o
  -1   7   3         38.06         41.58         4.61 o
   0   7   3        483.95        507.41        10.68 o
   1   7   3         68.18         69.30         8.22 o
   2   7   3        593.53        636.02        12.38 o
   3   7   3        751.24        793.42        14.27 o
   4   7   3         48.08         43.83         2.99 o
   5   7   3       1181.77       1155.82        16.96 o
   6   7   3        704.55        687.91        10.31 o
   7   7   3         29.22         22.81         2.63 o
   8   7   3        433.36        453.46         9.51 o
   9   7   3        262.62        251.04         7.65 o
  -6   8   3         20.23         22.42         3.70 o
  -5   8   3        462.40        438.08        11.34 o
  -4   8   3        786.34        775.79        14.91 o
  -3   8   3        151.18        156.19        15.84 o
  -2   8   3        628.98        609.93        12.88 o
  -1   8   3       1192.98       1158.38        18.04 o
   0   8   3          4.96          8.02         2.81 o
   1   8   3       1826.37       1802.14        23.93 o
   2   8   3        706.77        702.96        13.57 o
   3   8   3        270.05        272.40         8.67 o
   4   8   3       1295.30       1292.11        15.32 o
   5   8   3        177.37        170.48        14.84 o
 -19   0   4        134.18        191.33        14.04 o
 -18   0   4       1257.16       1246.27        32.49 o
 -17   0   4        480.19        496.58        19.65 o
 -16   0   4         88.33         80.68        17.65 o
 -15   0   4       1528.56       1530.92        23.10 o
 -14   0   4       2995.79       3006.11        34.88 o
 -13   0   4        675.22        666.48        13.61 o
 -12   0   4       2888.39       2989.15        33.18 o
 -11   0   4       4407.77       4339.75        42.83 o
 -10   0   4        549.17        552.29        10.63 o
  -9   0   4       3867.80       3822.25        52.15 o
  -8   0   4       6515.93       6287.49        54.88 o
  -7   0   4        504.91        484.46         8.65 o
  -6   0   4      11055.01      10655.43       120.61 o
  -5   0   4       5840.35       5536.56        37.95 o
  -4   0   4       1611.02       1552.72        15.36 o
  -3   0   4       7727.45       7133.68        93.55 o
  -2   0   4       9387.51       9423.95        61.14 o
  -1   0   4        632.32        542.53         5.91 o
   0   0   4      10493.74      10290.18       122.77 o
   1   0   4       4314.95       4400.35        42.52 o
   2   0   4      10899.25      10716.29        85.23 o
   3   0   4       6769.89       6361.23        56.56 o
   4   0   4        631.95        709.27        10.35 o
   5   0   4       4621.88       4247.45        62.98 o
   6   0   4      12474.54      13059.20       105.37 o
   7   0   4        314.04        324.14         7.80 o
   8   0   4       6261.81       6176.61        56.01 o
   9   0   4       3396.35       3388.01        35.45 o
  10   0   4        916.76        918.03        15.88 o
  11   0   4       6918.48       6662.78        62.54 o
  12   0   4        363.75        359.63        10.63 o
  13   0   4       1207.26       1167.38        20.11 o
  14   0   4       1684.40       1724.40        25.94 o
  15   0   4        257.04        246.61        10.07 o
  16   0   4        585.99        577.27        15.16 o
  17   0   4        353.25        365.42        18.85 o
 -18   1   4         85.75         75.37         7.23 o
 -17   1   4          0.45          2.38         2.64 o
 -16   1   4        205.93        216.07         7.56 o
 -15   1   4        358.04        357.43         8.95 o
 -14   1   4          0.49         -1.46         1.49 o
 -13   1   4        469.30        492.01         8.06 o
 -12   1   4        163.39        151.13         4.20 o
 -11   1   4        278.81        300.52         5.36 o
 -10   1   4        328.75        318.91         5.20 o
  -9   1   4        459.49        471.15         6.07 o
  -8   1   4       1527.08       1499.33        11.60 o
  -7   1   4       8245.30       8477.49        44.77 o
  -6   1   4       1663.24       1715.66        10.88 o
  -5   1   4       9263.20       9407.23        55.31 o
  -4   1   4       5396.59       5238.16        25.42 o
  -3   1   4       1327.02       1340.41         8.37 o
  -2   1   4        423.60        396.16         4.25 o
  -1   1   4        250.95        330.37         3.27 o
   0   1   4        167.72        191.03         2.45 o
   1   1   4        406.99        359.84         5.73 o
   2   1   4        699.49        843.99         6.77 o
   3   1   4       4689.95       4756.63        29.08 o
   4   1   4       2543.23       2261.39        16.24 o
   5   1   4       1885.74       1953.09        15.04 o
   6   1   4       1753.76       1727.52        14.13 o
   7   1   4       4765.12       4815.97        31.63 o
   8   1   4        529.95        516.44         7.37 o
   9   1   4       1078.59       1078.72        11.68 o
  10   1   4       1184.40       1144.01        12.53 o
  11   1   4          5.92          4.13         1.64 o
  12   1   4       1126.04       1089.93        11.17 o
  13   1   4        314.08        299.91         7.36 o
  14   1   4         35.04         30.25         3.05 o
  15   1   4        511.30        496.75        14.60 o
  16   1   4        437.55        424.23        11.10 o
  17   1   4         11.31         12.67         3.06 o
 -18   2   4          5.68          2.37         2.65 o
 -17   2   4        124.10        124.60         6.99 o
 -16   2   4        237.80        220.82         9.79 o
 -15   2   4          0.09          0.68         2.15 o
 -14   2   4        167.74        160.41         5.62 o
 -13   2   4         40.91         31.18         2.95 o
 -12   2   4         89.12         94.24         4.08 o
 -11   2   4        989.08        950.26         9.75 o
 -10   2   4          0.62          2.58         1.74 o
  -9   2   4       1674.82       1691.91        13.06 o
  -8   2   4        326.66        270.16         4.15 o
  -7   2   4       1285.91       1353.33         9.57 o
  -6   2   4        359.60        442.27         4.41 o
  -5   2   4          0.72          1.46         0.48 o
  -4   2   4         70.58         70.77         1.26 o
  -3   2   4        720.14        658.67         5.04 o
  -2   2   4       1059.87       1096.25         8.11 o
  -1   2   4        852.38        832.66         5.62 o
   0   2   4      12270.90      12876.58        54.15 o
   1   2   4       1142.17       1158.49         6.84 o
   2   2   4       1653.63       1644.84        12.11 o
   3   2   4       4424.01       4427.30        37.49 o
   4   2   4         34.85         29.81         1.70 o
   5   2   4        884.21        899.44         7.22 o
   6   2   4        595.19        565.81         6.25 o
   7   2   4        959.50        936.75         8.77 o
   8   2   4        254.47        251.34         4.54 o
   9   2   4        505.18        487.22         5.99 o
  10   2   4          3.81          3.58         1.07 o
  11   2   4       1286.26       1307.07        11.24 o
  12   2   4        267.67        260.02         5.55 o
  13   2   4        142.94        150.51         5.18 o
  14   2   4        583.57        566.49        11.72 o
  15   2   4         14.59          9.83         2.96 o
  16   2   4        161.42        147.97         8.59 o
 -17   3   4        126.38        132.93         7.50 o
 -16   3   4        802.97        830.59        15.51 o
 -15   3   4       2001.36       2005.23        21.04 o
 -14   3   4        123.59        124.62         5.47 o
 -13   3   4       2167.32       2168.73        20.78 o
 -12   3   4       1274.24       1274.91        11.96 o
 -11   3   4        566.68        555.23         6.50 o
 -10   3   4       4618.29       4582.05        32.14 o
  -9   3   4       2294.39       2255.60        24.21 o
  -8   3   4       2049.62       2102.25        18.63 o
  -7   3   4       6712.46       6748.20        38.18 o
  -6   3   4        400.61        406.29         4.93 o
  -5   3   4       2955.13       2934.07        19.60 o
  -4   3   4       7512.94       7266.25       160.19 o
  -3   3   4         79.32         57.21         2.51 o
  -2   3   4       9127.33       8992.20        57.40 o
  -1   3   4       9484.56       9796.04        75.07 o
   0   3   4       1190.99       1303.05         8.97 o
   1   3   4       9358.99       9273.43        48.70 o
   2   3   4       5080.89       4788.84        31.72 o
   3   3   4        534.03        560.46         8.63 o
   4   3   4       5726.30       5836.27        41.51 o
   5   3   4       2416.49       2398.80        12.46 o
   6   3   4       2188.50       2231.26        12.74 o
   7   3   4       3336.91       3440.58        21.87 o
   8   3   4          9.54         11.19         1.70 o
   9   3   4         87.38         95.81         3.31 o
  10   3   4       2158.42       2168.78        16.94 o
  11   3   4         68.11         54.32         4.58 o
  12   3   4        842.81        843.90        10.10 o
  13   3   4        967.14        980.07        11.34 o
  14   3   4        116.22        119.58         6.55 o
  15   3   4       1166.39       1203.66        18.28 o
 -16   4   4        169.93        147.95         6.87 o
 -15   4   4        296.88        293.69        10.86 o
 -14   4   4        866.40        847.26        12.75 o
 -13   4   4          0.13          0.93         1.78 o
 -12   4   4        576.03        591.48         9.76 o
 -11   4   4        727.75        752.08         8.87 o
 -10   4   4          0.21          1.25         1.86 o
  -9   4   4        177.67        194.77         4.43 o
  -8   4   4        569.22        578.16         7.05 o
  -7   4   4         35.94         39.05         1.82 o
  -6   4   4        685.66        696.42         6.21 o
  -5   4   4         16.11         16.80         2.21 o
  -4   4   4        549.00        556.64         5.22 o
  -3   4   4       3494.34       3473.19        20.40 o
  -2   4   4        590.98        597.02         7.54 o
  -1   4   4       4198.88       4342.92        24.55 o
   0   4   4       5128.86       5219.94        29.07 o
   1   4   4        649.64        670.26         5.32 o
   2   4   4        702.33        679.94         6.15 o
   3   4   4       2653.21       2781.97        16.59 o
   4   4   4        488.44        485.93         5.47 o
   5   4   4        933.35        953.23         9.44 o
   6   4   4       1427.45       1447.22        12.70 o
   7   4   4        519.15        521.26         7.29 o
   8   4   4       1259.85       1266.32        12.49 o
   9   4   4        520.08        523.09         7.93 o
  10   4   4         37.14         39.65         3.72 o
  11   4   4       1544.38       1518.08        15.25 o
  12   4   4        581.07        590.23         9.37 o
  13   4   4        180.16        176.91         6.14 o
  14   4   4        502.76        522.82        10.01 o
 -15   5   4        172.94        170.10         7.64 o
 -14   5   4          0.01         -0.78         2.10 o
 -13   5   4        196.53        196.83         6.49 o
 -12   5   4        150.63        149.17         5.62 o
 -11   5   4         21.83         16.80         2.65 o
 -10   5   4         52.89         52.31         3.39 o
  -9   5   4        334.55        318.86         5.71 o
  -8   5   4         28.14         28.72         3.43 o
  -7   5   4         99.31        103.04         3.71 o
  -6   5   4        370.87        368.20         6.75 o
  -5   5   4        643.17        628.34         7.18 o
  -4   5   4       1069.63       1084.55        11.47 o
  -3   5   4        554.19        554.30        10.67 o
  -2   5   4        287.25        296.06         7.57 o
  -1   5   4        101.61        105.06         4.67 o
   0   5   4         37.39         41.13         3.70 o
   1   5   4        352.40        364.62         4.51 o
   2   5   4         59.12         59.38         2.12 o
   3   5   4         93.51         89.93         2.90 o
   4   5   4        395.35        396.18         5.85 o
   5   5   4         50.13         45.31         4.29 o
   6   5   4        290.35        294.42         5.53 o
   7   5   4        438.75        434.71         7.04 o
   8   5   4          0.01          1.84         1.53 o
   9   5   4        407.22        411.77         7.38 o
  10   5   4        302.12        304.95         6.72 o
  11   5   4         25.58         20.90         3.29 o
  12   5   4         56.63         48.61         3.76 o
  13   5   4        188.76        182.47         6.47 o
 -13   6   4          6.20          8.18         2.97 o
 -12   6   4        931.30        927.91        17.12 o
 -11   6   4        778.10        843.27        15.38 o
 -10   6   4         10.52         18.19         2.51 o
  -9   6   4       1559.14       1536.11        20.26 o
  -8   6   4       1441.21       1383.12        15.73 o
  -7   6   4         22.58         27.73         6.22 o
  -6   6   4       2171.36       2132.83        49.54 o
  -5   6   4       2530.02       2467.71        29.17 o
  -4   6   4         67.71         77.67        10.23 o
  -3   6   4       2557.64       2552.81        29.49 o
  -2   6   4       1363.00       1337.26        18.84 o
  -1   6   4        218.61        215.00         7.04 o
   0   6   4       2437.43       2406.17        68.59 o
   1   6   4        302.41        301.41         9.79 o
   2   6   4       1029.33       1027.91         9.78 o
   3   6   4       1772.52       1791.47        14.33 o
   4   6   4         41.77         45.81         3.68 o
   5   6   4       1617.32       1640.59        14.29 o
   6   6   4       1793.87       1767.24        15.48 o
   7   6   4         33.48         35.47         2.60 o
   8   6   4       1830.60       1839.15        16.76 o
   9   6   4        905.59        909.73        11.48 o
  10   6   4        379.74        388.46         8.29 o
  11   6   4       1317.16       1304.01        15.82 o
 -10   7   4        578.86        576.04        12.64 o
  -9   7   4         67.38         67.35         5.68 o
  -8   7   4        255.60        234.59         6.47 o
  -7   7   4        891.85        905.86        12.38 o
  -6   7   4          0.51          2.01         2.30 o
  -5   7   4        364.98        368.21        10.38 o
  -4   7   4        373.33        392.19        19.45 o
  -3   7   4         45.12         48.82         9.63 o
  -2   7   4        816.92        814.89        27.68 o
  -1   7   4        624.41        614.79        12.51 o
   0   7   4        179.49        170.81         7.22 o
   1   7   4       1379.62       1342.09        19.96 o
   2   7   4        240.04        238.89        18.05 o
   3   7   4        402.66        410.97         7.79 o
   4   7   4       1223.96       1239.03        13.94 o
   5   7   4        193.04        203.63         5.82 o
   6   7   4        261.38        269.49         6.81 o
   7   7   4        786.84        773.16        15.86 o
   8   7   4        161.69        167.23         6.53 o
  -5   8   4        139.69        121.13         9.23 o
  -4   8   4          8.23          5.18         3.41 o
  -3   8   4         12.45         13.21         4.01 o
  -2   8   4          1.98          6.42         2.51 o
  -1   8   4         12.97         14.26         2.90 o
   0   8   4         38.13         43.32         6.42 o
   1   8   4          5.21          3.44         3.01 o
   2   8   4        177.58        170.25         7.59 o
   3   8   4         99.22        102.77         6.65 o
 -18   1   5        133.14        118.59         9.76 o
 -17   1   5        767.86        771.97        12.55 o
 -16   1   5         88.37         88.36         5.27 o
 -15   1   5        627.84        623.70        11.68 o
 -14   1   5       1367.57       1376.32        15.42 o
 -13   1   5        179.69        180.10         4.72 o
 -12   1   5       1147.65       1156.62        11.52 o
 -11   1   5       2257.04       2201.72        16.77 o
 -10   1   5        302.86        280.16         5.47 o
  -9   1   5       1666.60       1680.90        13.18 o
  -8   1   5       4286.14       4233.34        25.46 o
  -7   1   5        793.16        864.57         7.33 o
  -6   1   5       2603.95       2404.09        15.67 o
  -5   1   5       3224.05       3187.87        19.08 o
  -4   1   5        863.80        785.60         6.30 o
  -3   1   5      13508.82      13496.15        61.49 o
  -2   1   5       2201.90       2106.99        13.44 o
  -1   1   5       1638.57       1567.30        10.72 o
   0   1   5       9783.31       9713.20        49.43 o
   1   1   5       2395.72       2440.86        15.17 o
   2   1   5       2442.00       2298.37        16.43 o
   3   1   5      10694.70      10936.18        72.10 o
   4   1   5         70.02         80.79         4.51 o
   5   1   5       6586.46       6548.28        40.41 o
   6   1   5       2037.62       2031.36        16.49 o
   7   1   5        843.60        829.29         9.57 o
   8   1   5       3849.22       3829.09        27.47 o
   9   1   5        843.91        848.70        10.47 o
  10   1   5        539.08        529.67         8.52 o
  11   1   5       2538.70       2524.78        21.85 o
  12   1   5        447.81        429.51         7.06 o
  13   1   5        487.43        485.96         9.27 o
  14   1   5       1257.15       1303.12        18.52 o
  15   1   5        121.24        104.86         6.68 o
  16   1   5        383.74        356.96        10.49 o
 -18   2   5        908.55        900.57        21.29 o
 -17   2   5          7.64          8.42         2.99 o
 -16   2   5       1284.47       1289.55        35.09 o
 -15   2   5       1104.09       1076.55        16.68 o
 -14   2   5        117.12        116.74         5.10 o
 -13   2   5       2361.16       2382.35        21.53 o
 -12   2   5       1203.65       1184.30        13.46 o
 -11   2   5       1065.08       1075.46        11.01 o
 -10   2   5       3874.00       3851.88        22.28 o
  -9   2   5       1176.02       1205.26         9.58 o
  -8   2   5       4710.54       4748.20        33.22 o
  -7   2   5       4111.56       4037.32        24.19 o
  -6   2   5        242.27        228.84         3.22 o
  -5   2   5       1375.75       1300.93         9.03 o
  -4   2   5       9554.42       9484.88       156.57 o
  -3   2   5         77.86         76.19         1.63 o
  -2   2   5       5168.54       5152.79        24.66 o
  -1   2   5       1857.73       1572.65        10.60 o
   0   2   5       1302.58       1307.81         9.46 o
   1   2   5       5997.48       5728.94        37.52 o
   2   2   5       1042.29        976.55         8.64 o
   3   2   5       3471.13       3538.91        23.41 o
   4   2   5       9905.11       9847.47        57.09 o
   5   2   5       1196.71       1181.46        10.89 o
   6   2   5       1696.96       1751.07        14.65 o
   7   2   5       3553.69       3614.51        31.62 o
   8   2   5       1997.24       1970.06        16.86 o
   9   2   5        419.65        432.81         7.23 o
  10   2   5       2754.64       2728.82        19.84 o
  11   2   5         80.02         77.05         4.28 o
  12   2   5       1276.98       1268.25        14.38 o
  13   2   5        847.45        819.50        11.62 o
  14   2   5        117.72        115.24         6.55 o
  15   2   5       1086.24       1083.91        17.34 o
 -17   3   5         21.39         15.49         3.59 o
 -16   3   5          0.33         -2.42         2.42 o
 -15   3   5        210.68        202.90         8.06 o
 -14   3   5         53.21         47.45         4.17 o
 -13   3   5          0.07          0.10         2.48 o
 -12   3   5        131.90        136.33         4.12 o
 -11   3   5         19.61         19.02         3.35 o
 -10   3   5          5.63          5.16         1.62 o
  -9   3   5         25.15         28.45         2.39 o
  -8   3   5        359.76        348.74         9.12 o
  -7   3   5         43.75         44.48         2.18 o
  -6   3   5        184.69        180.79         3.45 o
  -5   3   5        158.72        157.66         3.15 o
  -4   3   5         61.26         65.79         2.17 o
  -3   3   5        911.30        957.30        12.35 o
  -2   3   5        643.18        655.22         8.62 o
  -1   3   5        201.60        222.91         3.73 o
   0   3   5        113.08        105.54         4.96 o
   1   3   5         26.04         38.17         1.74 o
   2   3   5         29.52         29.60         2.26 o
   3   3   5        145.69        139.33         4.69 o
   4   3   5          0.90          1.65         0.66 o
   5   3   5        164.38        151.42         3.04 o
   6   3   5        220.53        210.62         4.18 o
   7   3   5          5.03          6.13         1.41 o
   8   3   5         49.61         47.13         4.40 o
   9   3   5        563.67        569.19         8.54 o
  10   3   5         81.17         85.98         4.06 o
  11   3   5        149.62        151.65         6.66 o
  12   3   5         68.71         60.49         4.75 o
  13   3   5         50.19         45.96         3.71 o
  14   3   5         21.44         11.59         3.32 o
  15   3   5         47.51         42.18         5.24 o
 -16   4   5        229.39        249.47         9.45 o
 -15   4   5        685.18        678.19        14.10 o
 -14   4   5          0.69          0.63         2.29 o
 -13   4   5        757.07        766.99        13.87 o
 -12   4   5        420.56        423.54         9.91 o
 -11   4   5        263.87        260.52         6.11 o
 -10   4   5       1692.21       1686.95        16.39 o
  -9   4   5        525.48        538.66         8.28 o
  -8   4   5       1253.48       1212.36        11.41 o
  -7   4   5       4556.87       4427.60        31.67 o
  -6   4   5         33.45         32.05         4.86 o
  -5   4   5       1878.68       1820.80        17.08 o
  -4   4   5       2533.90       2455.26        20.61 o
  -3   4   5        241.56        255.38         5.13 o
  -2   4   5       2777.69       2765.69        26.59 o
  -1   4   5       2201.36       2234.41        19.31 o
   0   4   5         50.48         39.83         2.61 o
   1   4   5       2775.79       2784.04        20.29 o
   2   4   5       1980.38       2035.64        14.96 o
   3   4   5          4.68          7.79         1.24 o
   4   4   5       1119.89       1144.52        12.32 o
   5   4   5        330.64        327.59         6.01 o
   6   4   5         28.44         31.22         2.25 o
   7   4   5       2610.60       2626.33        19.96 o
   8   4   5         44.14         44.09         2.86 o
   9   4   5       1291.47       1307.83        15.30 o
  10   4   5       1427.59       1418.85        14.58 o
  11   4   5          5.74         11.75         2.15 o
  12   4   5       1201.36       1184.24        20.18 o
  13   4   5        697.00        717.16        13.50 o
  14   4   5          7.73          7.35         3.37 o
 -14   5   5        962.85        994.96        24.15 o
 -13   5   5          4.48          5.01         2.57 o
 -12   5   5        690.16        737.37        13.59 o
 -11   5   5       1126.49       1145.24        16.62 o
 -10   5   5         49.40         38.49         3.94 o
  -9   5   5       1473.73       1521.20        21.77 o
  -8   5   5       2395.65       2357.43        22.44 o
  -7   5   5         31.76         40.58         9.23 o
  -6   5   5       2444.65       2343.86        37.50 o
  -5   5   5       1163.42       1133.26        14.34 o
  -4   5   5        534.67        518.01         9.17 o
  -3   5   5       4003.61       3918.50        33.02 o
  -2   5   5        379.79        383.42         9.54 o
  -1   5   5       1799.69       1762.96        22.55 o
   0   5   5       5253.76       5227.95        35.58 o
   1   5   5        353.50        373.25         6.69 o
   2   5   5       1357.27       1392.48        14.13 o
   3   5   5       3560.07       3518.83        26.93 o
   4   5   5        279.56        252.47         5.00 o
   5   5   5       1554.10       1606.20        14.15 o
   6   5   5       2191.55       2194.92        17.84 o
   7   5   5        136.50        162.46         4.85 o
   8   5   5       2660.58       2660.72        21.27 o
   9   5   5        769.24        807.71        10.78 o
  10   5   5        635.64        651.33        12.21 o
  11   5   5       1601.85       1565.91        18.97 o
  12   5   5         90.01         87.65         4.92 o
 -12   6   5        109.44         97.09         8.02 o
 -11   6   5          6.10          0.96         3.06 o
 -10   6   5         90.94         84.56         5.08 o
  -9   6   5          1.49          3.09         2.11 o
  -8   6   5        301.29        284.13         7.25 o
  -7   6   5        422.62        419.43        15.24 o
  -6   6   5          0.23          1.18         4.61 o
  -5   6   5        279.99        280.51         8.96 o
  -4   6   5         78.41         67.48         7.82 o
  -3   6   5         68.41         76.97         5.34 o
  -2   6   5         57.15         61.13         5.04 o
  -1   6   5         19.58         19.54         2.83 o
   0   6   5         19.70         17.77         2.35 o
   1   6   5        112.05        113.23         4.59 o
   2   6   5         54.28         64.77         3.67 o
   3   6   5        119.34        112.65         3.73 o
   4   6   5        214.06        214.73         4.97 o
   5   6   5        219.22        211.76         5.08 o
   6   6   5         87.97         85.37         3.99 o
   7   6   5         42.17         35.85         3.11 o
   8   6   5          1.04          3.20         1.83 o
   9   6   5        130.25        133.52         5.33 o
  10   6   5         40.49         36.66         4.17 o
  -9   7   5        201.53        189.49         7.24 o
  -8   7   5        255.12        244.85         8.26 o
  -7   7   5          7.01          7.17         2.97 o
  -6   7   5        478.41        472.06        12.43 o
  -5   7   5        935.95        941.56        17.35 o
  -4   7   5          0.12          3.80         2.43 o
  -3   7   5       1165.34       1133.62        19.05 o
  -2   7   5        541.25        517.10        12.24 o
  -1   7   5        327.58        312.33         9.64 o
   0   7   5        566.49        551.63        31.09 o
   1   7   5         14.39         26.07         7.62 o
   2   7   5       1031.75       1013.39        18.03 o
   3   7   5        769.55        729.00        13.47 o
   4   7   5        157.98        146.01         5.25 o
   5   7   5        906.37        936.28        12.81 o
   6   7   5        773.86        757.17        13.37 o
   7   7   5         25.12         25.13         4.60 o
  -3   8   5          8.12         18.85         6.82 o
  -2   8   5        968.35        940.79        17.88 o
  -1   8   5        607.54        611.03        14.25 o
   0   8   5         31.74         28.65         5.01 o
   1   8   5        743.65        750.09        28.88 o
 -18   0   6        170.92        163.66        13.64 o
 -17   0   6        872.14        919.36        27.28 o
 -16   0   6         14.17         11.63         5.21 o
 -15   0   6       1504.04       1491.28        29.80 o
 -14   0   6       1416.15       1405.37        17.74 o
 -13   0   6        199.36        187.24         6.08 o
 -12   0   6        569.69        612.26        10.40 o
 -11   0   6       8166.55       8088.35        58.42 o
 -10   0   6       1194.35       1158.56        15.48 o
  -9   0   6       3227.32       3202.60        26.66 o
  -8   0   6       5786.36       5809.59        42.15 o
  -7   0   6        299.76        292.50         8.62 o
  -6   0   6       9778.40       9738.07        66.15 o
  -5   0   6         26.09         18.23         2.11 o
  -4   0   6       8222.02       8175.71        68.64 o
  -3   0   6       6066.47       5780.60        40.23 o
  -2   0   6        915.57        894.83        12.62 o
  -1   0   6       4951.25       4827.12        72.60 o
   0   0   6       8718.47       8541.20        70.91 o
   1   0   6       1354.27       1352.07        16.59 o
   2   0   6       5672.94       5462.01        51.74 o
   3   0   6      14876.55      15015.32       159.85 o
   4   0   6        593.80        623.39        11.05 o
   5   0   6      14433.82      14297.62       116.15 o
   6   0   6       4818.07       4836.19        45.95 o
   7   0   6        899.02        950.86        15.31 o
   8   0   6       7310.20       7184.66        82.03 o
   9   0   6       1148.84       1173.23        18.58 o
  10   0   6        139.85        128.42         6.66 o
  11   0   6        783.87        818.26        16.16 o
  12   0   6       1323.31       1252.99        30.48 o
  13   0   6        241.34        254.60        10.04 o
  14   0   6        975.74       1011.07        19.70 o
  15   0   6        136.70        132.37        12.43 o
 -18   1   6        210.84        210.19        15.64 o
 -17   1   6          0.51         -3.61         3.61 o
 -16   1   6        338.60        323.40         8.16 o
 -15   1   6        295.90        279.12         7.22 o
 -14   1   6        230.07        227.30         6.36 o
 -13   1   6        663.28        646.40        10.13 o
 -12   1   6        862.17        829.98         9.64 o
 -11   1   6        168.39        170.42         4.42 o
 -10   1   6       2339.21       2346.16        15.38 o
  -9   1   6        611.94        574.63         6.46 o
  -8   1   6        747.80        777.03         7.39 o
  -7   1   6       1216.26       1203.95         9.33 o
  -6   1   6         38.68         33.38         2.51 o
  -5   1   6       1611.08       1594.56        11.65 o
  -4   1   6        669.61        621.66         6.36 o
  -3   1   6        121.89        125.20         3.29 o
  -2   1   6        692.12        621.82         7.00 o
  -1   1   6       1242.52       1213.70        10.62 o
   0   1   6         29.12         31.13         2.01 o
   1   1   6         53.71         25.02         1.65 o
   2   1   6        760.89        780.80         8.92 o
   3   1   6        578.03        546.13         6.91 o
   4   1   6       2902.76       2952.42        21.45 o
   5   1   6        921.50        902.53         9.87 o
   6   1   6       1061.27       1079.04        12.96 o
   7   1   6       3542.13       3468.89        25.61 o
   8   1   6        340.17        336.39         6.50 o
   9   1   6        684.15        647.24         9.40 o
  10   1   6        125.55        122.09         4.81 o
  11   1   6          2.50          0.11         1.67 o
  12   1   6        245.19        243.50         7.12 o
  13   1   6        101.79         82.32         6.64 o
  14   1   6        188.59        172.22         7.55 o
  15   1   6        476.71        498.25        11.88 o
 -17   2   6        572.36        590.45        15.72 o
 -16   2   6         49.98         47.45         4.64 o
 -15   2   6         11.83         10.34         2.62 o
 -14   2   6        167.68        156.48         5.10 o
 -13   2   6         49.31         46.00         2.89 o
 -12   2   6         21.14         22.33         2.17 o
 -11   2   6        381.81        364.38         6.17 o
 -10   2   6        106.48        106.99         3.16 o
  -9   2   6        633.99        603.54         6.59 o
  -8   2   6       1329.84       1283.43         9.93 o
  -7   2   6         20.24         15.32         1.49 o
  -6   2   6       5007.09       4877.60        26.19 o
  -5   2   6       1122.46       1060.52         9.06 o
  -4   2   6         26.25         25.54         1.51 o
  -3   2   6       2369.47       2373.52        14.34 o
  -2   2   6        151.71        116.80         2.76 o
  -1   2   6          1.09          0.24         0.57 o
   0   2   6       2766.51       2770.24        17.10 o
   1   2   6        631.80        685.91         6.61 o
   2   2   6        548.59        569.47         6.82 o
   3   2   6       1879.69       1865.53        14.85 o
   4   2   6         22.56         20.65         1.91 o
   5   2   6        369.24        371.58         5.93 o
   6   2   6        397.67        367.53         6.13 o
   7   2   6         37.65         26.68         2.12 o
   8   2   6        250.08        259.98         5.69 o
   9   2   6         19.33         12.16         2.18 o
  10   2   6        300.67        292.14         7.78 o
  11   2   6        873.62        875.32        11.75 o
  12   2   6         64.67         52.56         5.91 o
  13   2   6        152.57        129.03         7.12 o
  14   2   6        758.16        776.83        14.40 o
  15   2   6          9.43          2.46         2.94 o
 -17   3   6          1.71          4.45         2.85 o
 -16   3   6        864.32        895.41        16.33 o
 -15   3   6        932.31        938.84        20.10 o
 -14   3   6         22.14         22.35         3.38 o
 -13   3   6       1584.50       1627.24        20.78 o
 -12   3   6        466.60        469.72        10.18 o
 -11   3   6       1771.45       1752.18        20.51 o
 -10   3   6       3272.50       3320.70        27.17 o
  -9   3   6        244.11        241.25         5.68 o
  -8   3   6       1095.26       1133.69        14.36 o
  -7   3   6       4606.47       4581.65        43.37 o
  -6   3   6        665.54        642.98         9.92 o
  -5   3   6       2575.53       2566.61        21.82 o
  -4   3   6       6058.75       5934.62        47.29 o
  -3   3   6         64.30         56.56         3.08 o
  -2   3   6       5416.38       5341.49        33.46 o
  -1   3   6       3424.11       3365.15        20.50 o
   0   3   6        730.19        699.77         7.10 o
   1   3   6       7260.99       7164.21        48.29 o
   2   3   6       2334.16       2305.94        18.20 o
   3   3   6        859.00        867.03         7.13 o
   4   3   6       5583.46       5648.88        35.01 o
   5   3   6        498.12        484.58         7.79 o
   6   3   6         17.69         23.68         2.97 o
   7   3   6       4255.90       4364.11        35.29 o
   8   3   6        897.62        911.35        12.65 o
   9   3   6       2641.17       2644.44        22.25 o
  10   3   6       2758.08       2791.25        23.51 o
  11   3   6          4.98          8.13         1.99 o
  12   3   6       2106.31       2109.34        20.50 o
  13   3   6       1073.91       1065.08        14.07 o
  14   3   6         13.60          7.22         3.69 o
 -16   4   6         45.92         47.50         5.12 o
 -15   4   6        173.43        179.40         7.97 o
 -14   4   6        762.10        766.62        14.53 o
 -13   4   6         57.98         56.55         4.68 o
 -12   4   6        610.37        624.40        13.49 o
 -11   4   6        856.79        829.78        12.77 o
 -10   4   6        134.56        132.15         4.77 o
  -9   4   6        843.92        858.34        13.10 o
  -8   4   6        114.72        125.15         8.82 o
  -7   4   6         20.46         15.24         4.01 o
  -6   4   6       1254.17       1237.33        16.62 o
  -5   4   6       1685.29       1659.83        29.68 o
  -4   4   6        579.68        583.63        15.64 o
  -3   4   6       3516.20       3337.19        94.26 o
  -2   4   6        641.11        641.49         9.33 o
  -1   4   6       1298.73       1326.96        12.61 o
   0   4   6       3127.00       3142.41        26.96 o
   1   4   6        284.35        257.76         6.20 o
   2   4   6        775.73        795.52        11.32 o
   3   4   6        989.08       1014.56        13.35 o
   4   4   6         97.60        102.66         4.47 o
   5   4   6          1.94          3.52         1.60 o
   6   4   6        105.66        105.56         4.46 o
   7   4   6          8.48          9.27         2.07 o
   8   4   6       1419.42       1426.44        16.33 o
   9   4   6        159.74        156.95         5.91 o
  10   4   6        582.00        564.71        10.52 o
  11   4   6       1317.48       1280.09        26.05 o
  12   4   6         93.17         93.16         8.48 o
  13   4   6        106.08         98.05         6.18 o
 -14   5   6         11.52          9.93         3.66 o
 -13   5   6        427.20        420.60        11.04 o
 -12   5   6        398.58        380.20        10.13 o
 -11   5   6         17.65         12.33         2.39 o
 -10   5   6        211.11        186.33         6.33 o
  -9   5   6        173.43        166.59         5.85 o
  -8   5   6         21.08         19.22         4.81 o
  -7   5   6        139.07        132.08         6.62 o
  -6   5   6          7.01          4.64         2.51 o
  -5   5   6          1.57          4.25         3.21 o
  -4   5   6        149.89        146.65         6.55 o
  -3   5   6        123.12        127.13         5.98 o
  -2   5   6        591.11        582.47        12.24 o
  -1   5   6        386.83        366.95         7.61 o
   0   5   6         54.43         53.46         3.23 o
   1   5   6        189.96        195.08         5.24 o
   2   5   6          3.15          3.97         1.54 o
   3   5   6         42.75         29.07         3.01 o
   4   5   6        187.03        178.57         5.45 o
   5   5   6         90.47         84.84         4.29 o
   6   5   6        174.65        170.49         5.79 o
   7   5   6        311.27        298.66         7.47 o
   8   5   6         58.74         59.62         4.12 o
   9   5   6        329.67        324.25         8.29 o
  10   5   6        181.55        182.81         6.72 o
  11   5   6          2.91          5.24         2.53 o
 -12   6   6        501.80        513.06        13.42 o
 -11   6   6        938.12        916.96        17.25 o
 -10   6   6          0.17          4.38         2.26 o
  -9   6   6       1091.98       1064.13        16.27 o
  -8   6   6       1225.81       1209.32        20.37 o
  -7   6   6         51.05         53.69        10.83 o
  -6   6   6       2283.93       2232.23        29.30 o
  -5   6   6       1021.25       1002.10        17.91 o
  -4   6   6        362.53        382.16        10.89 o
  -3   6   6       3044.05       2976.28        35.15 o
  -2   6   6        460.69        473.16        11.84 o
  -1   6   6       1403.14       1394.98        16.88 o
   0   6   6       2535.31       2499.47        24.73 o
   1   6   6          6.13         17.54         3.07 o
   2   6   6       1837.95       1835.85        18.47 o
   3   6   6       1884.48       1866.12        18.77 o
   4   6   6         15.56         22.82         4.56 o
   5   6   6       2107.47       2072.96        20.77 o
   6   6   6       1166.46       1182.85        15.14 o
   7   6   6         58.14         60.30         4.25 o
   8   6   6       1416.78       1383.43        17.44 o
   9   6   6        414.79        411.75        10.53 o
  -8   7   6        315.19        295.58         7.96 o
  -7   7   6        640.37        621.85        14.83 o
  -6   7   6         94.12         95.25         7.12 o
  -5   7   6        467.65        474.23        22.06 o
  -4   7   6        423.54        430.60        12.14 o
  -3   7   6         16.71         20.12         3.82 o
  -2   7   6        258.47        248.39         9.20 o
  -1   7   6        159.05        144.11        10.23 o
   0   7   6         11.35          9.13         3.10 o
   1   7   6        651.28        635.08        14.61 o
   2   7   6        397.83        387.32        11.58 o
   3   7   6        355.36        375.67        10.07 o
   4   7   6        943.81        918.21        16.19 o
   5   7   6        144.99        148.67         7.38 o
   6   7   6        231.29        230.87         9.19 o
 -17   1   7        746.78        782.58        26.07 o
 -16   1   7         69.49         67.25         5.00 o
 -15   1   7        405.76        442.39        10.41 o
 -14   1   7       1397.68       1346.61        15.64 o
 -13   1   7        133.36        133.92         5.01 o
 -12   1   7        917.40        926.79        11.78 o
 -11   1   7       2790.48       2739.06        18.25 o
 -10   1   7        126.02        111.28         3.33 o
  -9   1   7       2868.48       2840.65        17.98 o
  -8   1   7       2608.21       2547.41        17.93 o
  -7   1   7        361.33        371.64         6.21 o
  -6   1   7       6726.12       6754.98        37.77 o
  -5   1   7        357.56        322.11         4.48 o
  -4   1   7       3546.56       3453.35        21.61 o
  -3   1   7       5174.76       4967.75        28.73 o
  -2   1   7        598.60        595.70         7.40 o
  -1   1   7       1669.58       1614.11        13.72 o
   0   1   7       8056.86       8094.35        48.68 o
   1   1   7        641.31        655.18         9.44 o
   2   1   7       4000.57       4102.99        27.87 o
   3   1   7       1489.82       1499.69        13.57 o
   4   1   7          9.52          6.05         1.40 o
   5   1   7       2819.45       2837.32        21.85 o
   6   1   7       1040.33       1044.60        13.35 o
   7   1   7        544.53        521.98         8.57 o
   8   1   7       1641.09       1701.35        16.49 o
   9   1   7        981.60        964.51        12.07 o
  10   1   7        306.21        313.01         7.14 o
  11   1   7       1668.71       1685.96        20.84 o
  12   1   7        476.71        455.78        10.73 o
  13   1   7        363.48        366.30         9.94 o
  14   1   7       1036.65       1024.96        17.05 o
 -17   2   7          3.14          7.29         5.21 o
 -16   2   7        651.04        660.42        21.86 o
 -15   2   7        592.60        612.82        11.17 o
 -14   2   7        206.73        216.33         6.19 o
 -13   2   7       1836.18       1836.73        16.43 o
 -12   2   7        240.81        254.14         5.55 o
 -11   2   7       1228.13       1215.82        12.02 o
 -10   2   7       1751.56       1755.85        14.76 o
  -9   2   7        334.28        347.00         5.78 o
  -8   2   7        394.02        392.17         6.31 o
  -7   2   7       4468.66       4490.67        29.78 o
  -6   2   7        696.40        685.00         7.25 o
  -5   2   7       2283.51       2302.45        14.59 o
  -4   2   7       3529.59       3427.80        19.57 o
  -3   2   7          1.84          2.51         0.97 o
  -2   2   7       3476.85       3413.41        22.25 o
  -1   2   7       2826.19       2859.56        17.97 o
   0   2   7        575.17        567.29         7.08 o
   1   2   7       7576.04       7692.13        55.29 o
   2   2   7        681.19        675.21         7.95 o
   3   2   7       1597.07       1613.04        20.80 o
   4   2   7       4117.15       4066.72        28.08 o
   5   2   7       2661.17       2637.08        20.60 o
   6   2   7       1946.01       1935.87        17.00 o
   7   2   7       4850.32       4941.71        46.24 o
   8   2   7        448.23        459.89         9.31 o
   9   2   7       1347.85       1363.39        17.35 o
  10   2   7       1831.02       1830.83        21.28 o
  11   2   7         12.98          9.36         2.55 o
  12   2   7        884.60        859.70        12.29 o
  13   2   7        568.83        566.38        16.07 o
  14   2   7        189.86        199.07         8.48 o
 -16   3   7          3.14          3.65         3.08 o
 -15   3   7         42.15         31.99         5.18 o
 -14   3   7         93.03         71.16         6.58 o
 -13   3   7          0.55         -1.53         1.92 o
 -12   3   7        305.82        293.45         8.37 o
 -11   3   7          0.12         -1.68         2.44 o
 -10   3   7         74.47         61.17         4.18 o
  -9   3   7        513.46        464.79        11.05 o
  -8   3   7         36.69         37.06         3.69 o
  -7   3   7          1.79         -1.81         1.81 o
  -6   3   7          1.09          5.82         2.61 o
  -5   3   7          0.83          1.93         1.54 o
  -4   3   7        415.08        440.12         7.75 o
  -3   3   7        878.76        862.62         9.65 o
  -2   3   7         64.66         60.79         2.36 o
  -1   3   7        496.03        498.73         6.11 o
   0   3   7        610.17        567.55         6.16 o
   1   3   7         35.18         30.10         2.20 o
   2   3   7          1.99          1.74         1.05 o
   3   3   7        109.06        114.52         3.60 o
   4   3   7          0.58          1.16         1.14 o
   5   3   7        407.12        391.45         7.56 o
   6   3   7        131.87        124.17         5.02 o
   7   3   7         28.03         31.73         4.36 o
   8   3   7         99.55         91.82         5.02 o
   9   3   7         61.80         46.46         3.59 o
  10   3   7         33.74         34.99         2.96 o
  11   3   7         39.38         32.29         3.07 o
  12   3   7         17.27         14.78         2.99 o
  13   3   7          0.08          6.00         2.85 o
 -15   4   7        532.76        521.74        12.63 o
 -14   4   7          9.99          9.76         2.86 o
 -13   4   7        877.40        865.11        15.26 o
 -12   4   7        188.44        211.46         7.74 o
 -11   4   7         61.34         61.82         5.78 o
 -10   4   7       1651.34       1629.57        23.08 o
  -9   4   7          3.21          7.43         5.01 o
  -8   4   7        873.46        864.81        22.06 o
  -7   4   7       1377.99       1350.56        28.08 o
  -6   4   7        333.36        335.33        12.84 o
  -5   4   7       1447.68       1418.75        28.08 o
  -4   4   7       2591.82       2455.24        39.71 o
  -3   4   7        216.20        218.25         7.23 o
  -2   4   7       1830.94       1875.44        23.40 o
  -1   4   7       1531.67       1548.35        16.83 o
   0   4   7          0.26          3.95         2.35 o
   1   4   7       2296.46       2332.09        22.73 o
   2   4   7        911.92        870.54        12.46 o
   3   4   7          1.02          2.56         1.86 o
   4   4   7       3232.23       3235.17        29.98 o
   5   4   7        635.93        635.91        11.37 o
   6   4   7       1314.89       1306.99        17.53 o
   7   4   7       1038.65       1038.56        13.76 o
   8   4   7          5.61          7.52         2.23 o
   9   4   7       1425.41       1392.35        17.18 o
  10   4   7        502.88        516.25        11.82 o
  11   4   7         60.62         56.36         4.86 o
  12   4   7       1159.47       1161.48        18.49 o
 -13   5   7        109.47        131.20         7.30 o
 -12   5   7       1010.56       1015.20        19.11 o
 -11   5   7       1328.36       1330.62        18.94 o
 -10   5   7         35.56         34.53         3.46 o
  -9   5   7       2329.38       2314.62        29.73 o
  -8   5   7        984.75        981.01        27.48 o
  -7   5   7        350.87        362.58        10.61 o
  -6   5   7       2808.89       2695.65        42.72 o
  -5   5   7        681.85        671.63        26.27 o
  -4   5   7        297.22        289.08        11.43 o
  -3   5   7       2703.77       2613.87        30.20 o
  -2   5   7        285.81        305.48         7.65 o
  -1   5   7       1011.68       1027.28        14.19 o
   0   5   7       2252.58       2282.68        20.52 o
   1   5   7          6.16          6.84         1.84 o
   2   5   7       1903.10       1873.43        18.47 o
   3   5   7       1698.06       1712.36        17.76 o
   4   5   7          0.12          7.14         4.46 o
   5   5   7       2471.05       2476.66        23.19 o
   6   5   7        855.26        864.34        12.69 o
   7   5   7        231.08        240.36         7.18 o
   8   5   7       1467.90       1443.26        17.69 o
   9   5   7        225.18        222.80         7.40 o
  10   5   7        114.56        121.98         7.29 o
 -11   6   7        110.68        112.90         7.51 o
 -10   6   7        102.71        107.52         6.42 o
  -9   6   7          0.47          0.98         2.21 o
  -8   6   7        534.51        530.27        14.44 o
  -7   6   7        423.54        423.57        12.16 o
  -6   6   7         97.92         88.92         6.45 o
  -5   6   7         33.73         33.92         8.22 o
  -4   6   7         28.56         30.87         7.22 o
  -3   6   7         77.38         84.72         5.03 o
  -2   6   7          5.60          2.59         1.93 o
  -1   6   7          0.98         -0.87         1.81 o
   0   6   7         16.05          8.98         2.52 o
   1   6   7        106.56        102.83         4.76 o
   2   6   7         84.69         77.50         4.52 o
   3   6   7         73.53         68.47         4.32 o
   4   6   7        271.08        277.81         7.36 o
   5   6   7         28.52         28.02         3.65 o
   6   6   7         21.38         21.87         3.14 o
   7   6   7         35.58         35.29         3.52 o
   8   6   7         43.15         40.86         4.13 o
  -7   7   7          0.81          2.01         2.89 o
  -6   7   7        567.32        558.12        14.44 o
  -5   7   7        374.93        370.26        12.84 o
  -4   7   7        257.07        260.20        22.46 o
  -3   7   7        675.95        651.32        12.27 o
  -2   7   7        129.85        135.70        11.47 o
  -1   7   7        478.81        453.23        10.25 o
   0   7   7        904.59        899.61        14.65 o
   1   7   7          5.92          6.66         2.42 o
   2   7   7        565.54        569.66        12.32 o
   3   7   7        306.56        312.17         9.49 o
   4   7   7         22.51         36.50         8.42 o
 -17   0   8       1166.60       1284.78        34.10 o
 -16   0   8        137.77        164.86        13.24 o
 -15   0   8        495.51        529.88        20.06 o
 -14   0   8       2708.26       2713.96        48.94 o
 -13   0   8         82.98         97.74         7.82 o
 -12   0   8       2634.90       2568.63        31.60 o
 -11   0   8       2834.16       2763.49        26.78 o
 -10   0   8         82.59         95.63         4.99 o
  -9   0   8       4059.73       4078.79        34.35 o
  -8   0   8       1809.07       1762.94        18.75 o
  -7   0   8        792.42        796.70        11.34 o
  -6   0   8       1437.07       1400.51        19.13 o
  -5   0   8        514.51        514.81        10.63 o
  -4   0   8       3504.10       3456.10        44.12 o
  -3   0   8       4852.20       4785.73        35.94 o
  -2   0   8        201.00        197.47         6.66 o
  -1   0   8       3971.55       3928.31        44.72 o
   0   0   8       6454.18       6467.93        58.00 o
   1   0   8       1255.10       1280.61        18.25 o
   2   0   8       1877.19       1895.50        33.69 o
   3   0   8       4988.29       4941.04        47.36 o
   4   0   8          4.01         18.45         4.01 o
   5   0   8       3627.63       3535.05        37.57 o
   6   0   8       1207.46       1236.36        19.00 o
   7   0   8       1269.54       1247.57        32.09 o
   8   0   8       2512.01       2565.79        31.62 o
   9   0   8       1486.90       1446.38        22.40 o
  10   0   8        593.19        584.99        14.02 o
  11   0   8       2078.70       1956.06        28.21 o
  12   0   8        631.97        673.08        23.26 o
  13   0   8        443.79        476.93        20.06 o
 -17   1   8          0.12         -0.40         3.12 o
 -16   1   8         53.18         53.72         8.82 o
 -15   1   8        150.18        150.11         5.83 o
 -14   1   8          2.61          5.30         1.94 o
 -13   1   8        440.59        436.67         8.46 o
 -12   1   8         86.69         84.65         4.34 o
 -11   1   8        414.80        421.67         7.87 o
 -10   1   8       1216.41       1208.79        11.83 o
  -9   1   8         93.22         91.79         3.47 o
  -8   1   8        985.58        996.85         9.32 o
  -7   1   8        416.81        431.09         6.30 o
  -6   1   8          0.13          0.91         1.52 o
  -5   1   8        512.73        486.80         6.27 o
  -4   1   8        989.12       1019.55         9.55 o
  -3   1   8        461.68        464.06         6.16 o
  -2   1   8       2447.25       2417.34        18.98 o
  -1   1   8       2625.21       2614.27        20.09 o
   0   1   8        228.32        234.36         6.66 o
   1   1   8       3662.39       3668.25        26.11 o
   2   1   8       3232.89       3150.50        23.50 o
   3   1   8        248.84        251.82         5.46 o
   4   1   8       3032.13       3007.38        23.25 o
   5   1   8        212.09        210.65         5.30 o
   6   1   8        568.38        564.28         8.61 o
   7   1   8        305.96        330.70         6.91 o
   8   1   8         34.23         28.60         2.75 o
   9   1   8         80.93         86.20         5.24 o
  10   1   8        349.93        339.06         9.95 o
  11   1   8          4.57          2.92         2.18 o
  12   1   8        137.17        138.59         6.94 o
  13   1   8         89.69         86.94         9.05 o
 -16   2   8         22.39         15.78         5.21 o
 -15   2   8        202.71        213.60         8.52 o
 -14   2   8        309.08        293.66         8.32 o
 -13   2   8          2.66          1.89         1.98 o
 -12   2   8        261.79        254.82         5.70 o
 -11   2   8          5.96          5.60         1.73 o
 -10   2   8         52.07         42.63         3.42 o
  -9   2   8        934.92        912.71        10.98 o
  -8   2   8        501.11        494.51         8.82 o
  -7   2   8        247.59        243.23         4.87 o
  -6   2   8       2695.78       2592.74        16.58 o
  -5   2   8        688.96        671.30         6.94 o
  -4   2   8        200.76        194.64         3.65 o
  -3   2   8       1498.57       1465.57        12.06 o
  -2   2   8        210.71        226.18         4.30 o
  -1   2   8        422.79        446.86         5.61 o
   0   2   8         48.88         58.90         2.79 o
   1   2   8          2.29          2.77         1.14 o
   2   2   8        716.84        746.74         9.04 o
   3   2   8         75.07         76.07         3.49 o
   4   2   8        203.34        198.62         5.06 o
   5   2   8        542.16        545.84         9.85 o
   6   2   8       1352.30       1327.45        16.40 o
   7   2   8          0.71          2.04         1.82 o
   8   2   8        769.70        782.26        12.77 o
   9   2   8         87.23         85.84         7.37 o
  10   2   8        114.94        108.68         5.85 o
  11   2   8        383.94        376.74         9.83 o
  12   2   8         43.63         39.60         5.13 o
  13   2   8        210.73        212.46         8.46 o
 -15   3   8        586.02        599.68        17.85 o
 -14   3   8        101.57         91.65        12.23 o
 -13   3   8       1711.24       1703.71        21.87 o
 -12   3   8        102.50        139.33         7.94 o
 -11   3   8         92.10        110.92         7.09 o
 -10   3   8       1890.71       1904.34        25.81 o
  -9   3   8       1183.77       1162.08        20.66 o
  -8   3   8       2012.58       2036.48        37.30 o
  -7   3   8       4356.50       4330.47        62.98 o
  -6   3   8        647.58        612.03        12.32 o
  -5   3   8       2305.07       2320.47        27.51 o
  -4   3   8       4360.88       4283.69        34.92 o
  -3   3   8        438.66        418.31         8.22 o
  -2   3   8       2908.99       2929.10        25.97 o
  -1   3   8       1547.59       1533.87        14.12 o
   0   3   8        515.29        531.71         7.18 o
   1   3   8       3690.41       3774.47        34.22 o
   2   3   8        174.08        189.97         4.66 o
   3   3   8       1653.67       1640.21        15.30 o
   4   3   8       3952.84       3998.29        33.13 o
   5   3   8        668.31        673.03        10.68 o
   6   3   8       2515.40       2477.54        24.24 o
   7   3   8       2712.57       2743.77        26.57 o
   8   3   8         24.40         26.07         2.89 o
   9   3   8       1697.32       1690.93        20.27 o
  10   3   8       1065.20       1054.03        20.42 o
  11   3   8         12.31          8.19         2.89 o
  12   3   8       1929.06       1973.59        24.68 o
 -14   4   8        697.60        696.48        16.87 o
 -13   4   8         23.60         10.86         4.81 o
 -12   4   8        522.33        545.06        13.89 o
 -11   4   8        229.28        266.10         9.78 o
 -10   4   8          0.71          7.42         2.84 o
  -9   4   8       1006.91       1034.08        26.07 o
  -8   4   8        350.19        365.42        14.84 o
  -7   4   8        529.21        536.70        17.65 o
  -6   4   8       1586.33       1561.55        31.29 o
  -5   4   8        236.29        235.87        10.43 o
  -4   4   8        362.41        369.43        10.63 o
  -3   4   8       1894.13       1872.30        24.52 o
  -2   4   8        525.82        518.38        11.62 o
  -1   4   8        782.90        748.05        11.33 o
   0   4   8       1648.49       1623.16        18.29 o
   1   4   8         59.61         56.63         5.47 o
   2   4   8        357.08        362.79         8.41 o
   3   4   8        468.17        477.37         9.86 o
   4   4   8         28.65         27.37         4.18 o
   5   4   8       1138.67       1165.51        16.59 o
   6   4   8        284.71        278.84        12.31 o
   7   4   8          9.34          7.92         3.57 o
   8   4   8        927.68        913.61        13.68 o
   9   4   8        365.88        355.51         8.90 o
  10   4   8         74.15         69.62         6.07 o
  11   4   8        930.65        910.54        28.08 o
 -12   5   8        189.06        195.43         9.64 o
 -11   5   8          1.08          2.90         2.39 o
 -10   5   8        154.62        152.41        10.21 o
  -9   5   8        105.46        123.95         7.37 o
  -8   5   8         15.05         14.17         4.61 o
  -7   5   8         45.89         43.32         6.02 o
  -6   5   8         10.97          8.82         3.61 o
  -5   5   8        254.60        237.38         8.62 o
  -4   5   8        227.47        227.12         8.49 o
  -3   5   8         61.37         49.55         5.21 o
  -2   5   8        733.59        721.18        14.46 o
  -1   5   8        280.65        288.98         9.23 o
   0   5   8         48.83         40.60         4.23 o
   1   5   8        781.92        742.97        12.93 o
   2   5   8        787.48        751.63        12.75 o
   3   5   8        312.59        298.15         7.31 o
   4   5   8         72.81         63.39         5.44 o
   5   5   8         44.39         41.49         3.56 o
   6   5   8        177.74        173.17         6.38 o
   7   5   8        121.57        116.56         5.72 o
   8   5   8          2.01          1.82         2.07 o
   9   5   8         75.78         66.02         4.96 o
 -10   6   8          9.24         15.24         6.02 o
  -9   6   8       1162.60       1117.62        26.07 o
  -8   6   8        533.97        551.19        17.05 o
  -7   6   8        131.62        145.20         8.05 o
  -6   6   8       1129.91       1090.57        23.47 o
  -5   6   8        360.79        343.45         9.25 o
  -4   6   8        399.44        404.54         9.86 o
  -3   6   8       1568.69       1510.16        19.58 o
  -2   6   8        136.32        143.40         6.53 o
  -1   6   8        890.11        934.98        14.90 o
   0   6   8       1349.27       1397.45        18.71 o
   1   6   8         77.23         95.10         5.85 o
   2   6   8       1269.48       1252.95        17.82 o
   3   6   8        860.14        884.79        14.71 o
   4   6   8          0.05          6.44         2.46 o
   5   6   8        834.14        834.90        14.75 o
   6   6   8        627.49        640.02        21.03 o
  -4   7   8        416.24        398.71        20.86 o
  -3   7   8         12.32         12.84         5.67 o
  -2   7   8        687.94        692.05        13.26 o
  -1   7   8        339.40        351.33         9.63 o
   0   7   8        206.46        206.58        16.45 o
 -16   1   9         67.69         79.98         9.43 o
 -15   1   9       1089.26       1064.75        20.24 o
 -14   1   9        559.86        576.44        11.88 o
 -13   1   9          0.32          3.94         1.87 o
 -12   1   9        818.38        806.47        11.57 o
 -11   1   9        834.22        838.01        10.42 o
 -10   1   9          6.18          7.85         1.66 o
  -9   1   9       1097.22       1118.94        11.68 o
  -8   1   9       1507.12       1500.65        12.39 o
  -7   1   9        306.31        325.49         5.83 o
  -6   1   9       3190.23       3176.24        21.83 o
  -5   1   9        664.63        670.91         7.82 o
  -4   1   9       1867.29       1849.11        14.57 o
  -3   1   9       3790.14       3805.84        24.49 o
  -2   1   9        169.61        179.82         4.79 o
  -1   1   9       2317.62       2371.68        19.53 o
   0   1   9       1460.30       1469.20        14.31 o
   1   1   9        890.22        890.60        10.66 o
   2   1   9        600.38        610.69         8.80 o
   3   1   9       4186.52       4233.59        31.96 o
   4   1   9          0.11          7.72         2.89 o
   5   1   9       1683.27       1684.99        16.53 o
   6   1   9       1734.18       1713.88        17.03 o
   7   1   9        485.10        490.46        10.25 o
   8   1   9       2477.49       2410.93        25.85 o
   9   1   9        332.55        346.92         9.26 o
  10   1   9        572.59        564.96        16.21 o
  11   1   9       1289.52       1267.59        18.75 o
  12   1   9        145.55        148.29         7.36 o
 -15   2   9        305.38        330.48        11.90 o
 -14   2   9         93.16         88.14        11.43 o
 -13   2   9        613.22        619.23        11.72 o
 -12   2   9        579.32        595.44        11.19 o
 -11   2   9        618.09        624.12        10.25 o
 -10   2   9       3153.79       3185.57        25.57 o
  -9   2   9        296.69        318.23         6.15 o
  -8   2   9       1874.24       1855.18        17.38 o
  -7   2   9       3751.26       3724.68        27.82 o
  -6   2   9        151.77        162.11         4.85 o
  -5   2   9       1655.94       1625.64        13.84 o
  -4   2   9       2714.28       2695.97        19.46 o
  -3   2   9          0.75          3.43         1.58 o
  -2   2   9       4289.36       4255.49        34.82 o
  -1   2   9        911.26        906.37        10.07 o
   0   2   9       1324.69       1342.06        15.75 o
   1   2   9       2825.44       2875.80        26.34 o
   2   2   9       1398.46       1398.83        16.54 o
   3   2   9       1937.68       1963.60        20.70 o
   4   2   9       3035.02       3099.89        28.75 o
   5   2   9        152.25        161.43         5.99 o
   6   2   9        631.98        669.88        11.75 o
   7   2   9       2144.48       2155.49        23.65 o
   8   2   9         18.50         25.32         3.49 o
   9   2   9        882.54        924.16        14.95 o
  10   2   9       1177.60       1199.92        17.65 o
  11   2   9         70.67         54.52         4.62 o
 -14   3   9          5.91         -0.61         2.97 o
 -13   3   9         11.74          6.22         3.81 o
 -12   3   9         34.64         19.31         4.11 o
 -11   3   9        121.12        100.67         7.51 o
 -10   3   9         29.25         36.74         4.23 o
  -9   3   9        152.84        152.02        10.83 o
  -8   3   9         59.89         47.36         4.39 o
  -7   3   9        103.34         98.12         6.51 o
  -6   3   9          4.41          6.30         2.40 o
  -5   3   9         52.79         50.66         3.36 o
  -4   3   9         29.89         26.40         2.36 o
  -3   3   9        437.16        417.03         7.54 o
  -2   3   9          0.78          0.63         1.36 o
  -1   3   9        303.41        300.85         6.52 o
   0   3   9        341.84        350.20         7.87 o
   1   3   9         55.77         51.69         2.85 o
   2   3   9          2.65          2.03         1.50 o
   3   3   9         22.36         18.77         2.27 o
   4   3   9         32.28         26.50         2.83 o
   5   3   9        111.75         98.15         5.13 o
   6   3   9          1.89          0.26         2.11 o
   7   3   9          0.95         -1.47         2.06 o
   8   3   9         17.86         11.79         3.54 o
   9   3   9         15.90          9.18         3.37 o
  10   3   9         19.89         12.52         3.82 o
 -13   4   9       1051.88       1066.82        20.98 o
 -12   4   9        846.53        821.09        17.86 o
 -11   4   9        454.99        468.08        13.19 o
 -10   4   9        797.01        793.22        16.44 o
  -9   4   9        153.50        143.20        10.83 o
  -8   4   9        752.29        768.94        22.46 o
  -7   4   9        828.63        832.64        30.28 o
  -6   4   9          6.59          6.54         2.68 o
  -5   4   9       1393.12       1387.17        25.07 o
  -4   4   9       1371.82       1403.98        21.69 o
  -3   4   9         45.08         45.30         4.39 o
  -2   4   9       2079.48       2075.24        27.36 o
  -1   4   9       1797.73       1800.13        46.33 o
   0   4   9        212.39        224.82         8.65 o
   1   4   9       2433.03       2446.86        30.77 o
   2   4   9        530.71        552.62        13.32 o
   3   4   9       1762.12       1720.48        33.35 o
   4   4   9       1133.83       1130.26        16.49 o
   5   4   9          4.54          5.90         2.42 o
   6   4   9        445.69        417.89        10.53 o
   7   4   9        632.86        600.84        12.94 o
   8   4   9        123.30        136.35         7.38 o
   9   4   9        539.13        536.70        11.18 o
 -11   5   9        981.18        992.47        24.18 o
 -10   5   9         87.23         83.48        14.64 o
  -9   5   9       1097.41       1091.04        28.48 o
  -8   5   9        220.21        236.26        13.24 o
  -7   5   9        107.12        109.09         7.20 o
  -6   5   9       1113.18       1102.04        19.85 o
  -5   5   9        453.54        442.15        12.19 o
  -4   5   9        233.72        245.75         9.35 o
  -3   5   9       1540.40       1545.83        34.90 o
  -2   5   9        499.95        475.66        12.47 o
  -1   5   9        543.93        535.72        13.19 o
   0   5   9       1176.13       1209.64        20.27 o
   1   5   9        126.46        142.77         7.64 o
   2   5   9       2110.68       2142.95        28.93 o
   3   5   9        880.92        920.53        17.86 o
   4   5   9        300.41        307.23         9.13 o
   5   5   9       1588.62       1628.41        21.57 o
   6   5   9        627.81        659.16        13.35 o
   7   5   9         41.85         33.68         6.05 o
  -8   6   9         25.31         20.06         6.42 o
  -7   6   9         31.21         28.59         3.85 o
  -6   6   9         16.08         13.74         3.38 o
  -5   6   9        182.16        179.86         7.36 o
  -4   6   9         64.69         72.33         7.63 o
  -3   6   9         10.66         13.25         2.72 o
  -2   6   9         36.81         34.56         5.85 o
  -1   6   9         13.55         14.05         2.84 o
   0   6   9          8.98          7.68         3.51 o
   1   6   9        142.31        154.53         6.90 o
   2   6   9         38.03         34.74         3.83 o
   3   6   9        214.80        212.41         7.94 o
   4   6   9        299.38        305.25        18.45 o
 -15   0  10        848.05        877.05        34.09 o
 -14   0  10        835.75        924.39        19.28 o
 -13   0  10         12.86         10.64         3.25 o
 -12   0  10       1027.63       1033.11        19.57 o
 -11   0  10        710.32        736.48        21.06 o
 -10   0  10        301.01        299.03        10.92 o
  -9   0  10       1333.17       1382.97        22.01 o
  -8   0  10       2067.08       2101.69        22.45 o
  -7   0  10        395.86        426.72         9.26 o
  -6   0  10       5179.70       5093.83        57.96 o
  -5   0  10       1451.45       1467.89        21.40 o
  -4   0  10       1611.77       1573.86        29.08 o
  -3   0  10       3795.82       3721.99        39.41 o
  -2   0  10        778.90        777.19        14.61 o
  -1   0  10        768.03        811.10        15.02 o
   0   0  10       8509.57       8632.42       102.29 o
   1   0  10        185.54        222.65         8.08 o
   2   0  10       2399.73       2452.82        30.06 o
   3   0  10       2873.01       2952.18        34.45 o
   4   0  10         16.73         20.72         3.41 o
   5   0  10       1713.88       1701.34        24.52 o
   6   0  10        666.43        699.05        15.02 o
   7   0  10        694.48        688.91        15.28 o
   8   0  10       2261.04       2245.06        44.12 o
   9   0  10        228.88        282.79        16.04 o
  10   0  10        902.65        922.97        27.68 o
 -15   1  10        357.96        345.43        10.15 o
 -14   1  10          0.08         -2.18         2.18 o
 -13   1  10        397.96        404.13         8.81 o
 -12   1  10         21.01         15.38         2.14 o
 -11   1  10        548.54        532.12         8.53 o
 -10   1  10        345.08        330.84         6.73 o
  -9   1  10         10.43         13.29         2.52 o
  -8   1  10        441.47        456.11         8.31 o
  -7   1  10       1211.89       1230.74        13.92 o
  -6   1  10          9.48         10.89         1.90 o
  -5   1  10        455.47        467.01         8.00 o
  -4   1  10        700.42        697.84         9.69 o
  -3   1  10         60.80         54.37         3.10 o
  -2   1  10        644.51        624.90        11.41 o
  -1   1  10        859.51        829.08        10.65 o
   0   1  10        506.97        492.78         8.15 o
   1   1  10       3056.31       3009.51        24.15 o
   2   1  10         52.39         52.54         4.80 o
   3   1  10        286.54        281.76         6.75 o
   4   1  10        422.09        404.78         9.16 o
   5   1  10         68.65         50.62         3.92 o
   6   1  10          6.82          6.30         3.71 o
   7   1  10        282.78        260.59         8.09 o
   8   1  10         21.35         17.98         3.01 o
   9   1  10        323.41        327.26         9.48 o
  10   1  10        225.93        215.62         8.32 o
 -14   2  10         27.14         22.21         4.11 o
 -13   2  10         23.85         16.20         3.94 o
 -12   2  10         27.69         23.28         2.83 o
 -11   2  10        580.26        572.94         9.94 o
 -10   2  10        143.00        130.30         5.33 o
  -9   2  10        139.13        132.33         4.86 o
  -8   2  10        383.04        377.99         7.51 o
  -7   2  10          1.33          4.18         1.59 o
  -6   2  10        471.54        469.93         8.10 o
  -5   2  10        109.35        118.05         4.48 o
  -4   2  10        733.13        726.14        10.01 o
  -3   2  10        242.02        252.71         6.77 o
  -2   2  10          0.29         -1.72         1.72 o
  -1   2  10        198.56        191.36         6.12 o
   0   2  10         85.36         87.55         4.76 o
   1   2  10         15.31         11.08         2.29 o
   2   2  10        234.88        230.12         6.99 o
   3   2  10        992.44        973.41        14.08 o
   4   2  10         54.44         44.41         3.67 o
   5   2  10       1858.82       1797.11        20.95 o
   6   2  10        433.20        417.79         9.77 o
   7   2  10        125.80        122.67         6.12 o
   8   2  10        515.23        496.75        11.24 o
   9   2  10        199.84        193.93         7.83 o
  10   2  10         71.23         56.17         4.85 o
 -13   3  10       1337.27       1394.68        24.53 o
 -12   3  10        964.79       1024.02        20.28 o
 -11   3  10       1074.65       1071.19        20.14 o
 -10   3  10       2606.19       2665.60        28.39 o
  -9   3  10        157.37        202.12         9.35 o
  -8   3  10       1377.20       1376.36        22.67 o
  -7   3  10       2020.06       2035.12        28.63 o
  -6   3  10        108.70        121.38         7.48 o
  -5   3  10       2631.86       2625.94        33.04 o
  -4   3  10       2355.23       2396.08        43.92 o
  -3   3  10        212.06        234.72         8.93 o
  -2   3  10       2364.21       2452.02        31.18 o
  -1   3  10       1026.15       1059.73        18.56 o
   0   3  10        639.65        637.07        21.06 o
   1   3  10       2065.48       2100.98        52.75 o
   2   3  10        289.27        296.49        10.20 o
   3   3  10        910.31        931.93        39.91 o
   4   3  10       2576.41       2625.18        33.89 o
   5   3  10        385.26        406.79        12.47 o
   6   3  10       1104.95       1108.16        20.70 o
   7   3  10       1986.22       2022.48        29.91 o
   8   3  10        289.99        293.68        11.62 o
   9   3  10        870.80        857.81        19.41 o
 -12   4  10        576.81        560.11        15.46 o
 -11   4  10        477.73        487.65        16.85 o
 -10   4  10          3.52         -0.23         3.21 o
  -9   4  10        332.67        336.22        11.62 o
  -8   4  10         70.98         63.21         5.53 o
  -7   4  10         66.39         57.50         5.37 o
  -6   4  10        362.89        351.92        21.66 o
  -5   4  10        144.16        128.57         7.64 o
  -4   4  10        490.10        474.21        12.73 o
  -3   4  10        975.31        990.12        18.43 o
  -2   4  10         18.37         25.94         4.61 o
  -1   4  10        350.42        359.41        11.05 o
   0   4  10        600.88        613.07        14.32 o
   1   4  10         30.44         24.57         3.65 o
   2   4  10        910.98        927.72        18.15 o
   3   4  10        236.09        248.50         9.92 o
   4   4  10         62.77         50.99         5.08 o
   5   4  10       1057.96       1109.10        20.85 o
   6   4  10        424.05        434.98        13.45 o
   7   4  10        152.04        157.43         9.35 o
  -9   5  10          0.33         -2.61         2.61 o
  -8   5  10         28.40         21.70         4.11 o
  -7   5  10         65.80         54.89         6.02 o
  -6   5  10          0.07         -2.27         2.27 o
  -5   5  10         85.74         66.10         7.02 o
  -4   5  10        120.02        121.50         8.22 o
  -3   5  10          2.61          3.02         5.01 o
  -2   5  10        261.92        254.84        10.07 o
  -1   5  10        445.66        447.51        12.75 o
   0   5  10        243.33        223.01         9.50 o
   1   5  10         66.02         56.22         5.24 o
   2   5  10          8.80          8.42         3.12 o
   3   5  10          0.24          0.80         3.01 o
   4   5  10         34.19         29.59         7.02 o
   5   5  10         11.11         13.42         4.05 o
  -3   6  10       1154.42       1128.34        35.30 o
  -2   6  10        406.67        401.92        21.66 o
  -1   6  10        754.78        707.17        28.08 o
 -13   1  11          0.16         -2.23         2.23 o
 -12   1  11        444.22        464.88         9.92 o
 -11   1  11        787.80        775.73        11.12 o
 -10   1  11          0.07         -1.45         1.45 o
  -9   1  11       1254.04       1238.31        16.08 o
  -8   1  11        757.52        749.05        11.16 o
  -7   1  11        230.56        239.71         6.61 o
  -6   1  11       2304.40       2305.70        21.09 o
  -5   1  11        598.29        592.10        11.18 o
  -4   1  11        932.04        931.34        13.96 o
  -3   1  11       2746.13       2803.49        27.47 o
  -2   1  11        205.50        223.05         8.31 o
  -1   1  11       1115.53       1145.24        15.73 o
   0   1  11       3043.34       3061.96        29.39 o
   1   1  11          8.57         17.46         2.62 o
   2   1  11       1457.17       1483.57        18.75 o
   3   1  11       1172.74       1176.96        16.51 o
   4   1  11         34.44         34.74         4.59 o
   5   1  11       1777.89       1719.96        21.21 o
   6   1  11        549.37        584.75        11.95 o
   7   1  11        338.60        351.64         9.78 o
   8   1  11       1574.44       1578.40        21.37 o
 -13   2  11       1205.20       1233.16        19.21 o
 -12   2  11         43.91         43.72         4.29 o
 -11   2  11        663.86        666.63        13.42 o
 -10   2  11       1755.69       1785.99        18.84 o
  -9   2  11         21.90         28.68         2.93 o
  -8   2  11       1545.43       1519.63        18.94 o
  -7   2  11       2241.46       2247.79        23.96 o
  -6   2  11         13.77         17.83         2.58 o
  -5   2  11       1782.87       1754.36        20.17 o
  -4   2  11       1117.22       1141.58        15.61 o
  -3   2  11         56.12         49.30         3.57 o
  -2   2  11        918.19        915.68        20.34 o
  -1   2  11        640.07        643.89        11.42 o
   0   2  11        417.74        426.30         9.48 o
   1   2  11       1926.66       1926.79        21.76 o
   2   2  11        266.95        265.37         7.89 o
   3   2  11        385.73        410.84         9.75 o
   4   2  11       2720.66       2707.88        29.33 o
   5   2  11        231.69        237.34         7.87 o
   6   2  11        704.38        698.28        13.21 o
   7   2  11       1482.95       1537.39        20.56 o
   8   2  11          0.94          2.95         2.44 o
 -12   3  11         19.80         13.10         3.24 o
 -11   3  11          0.09          2.60         2.60 o
 -10   3  11          9.79          2.99         3.54 o
  -9   3  11         23.39         14.94         6.62 o
  -8   3  11         13.88          6.90         2.97 o
  -7   3  11         44.11         36.58         6.22 o
  -6   3  11        138.45        140.40         8.42 o
  -5   3  11         28.74         23.95         3.69 o
  -4   3  11         62.94         55.32         5.24 o
  -3   3  11          2.66          1.60         2.55 o
  -2   3  11         23.12         14.02         3.25 o
  -1   3  11          3.91         -0.71         4.01 o
   0   3  11         20.77          9.03         3.12 o
   1   3  11         12.73          4.34         2.97 o
   2   3  11          0.10          2.41         3.81 o
   3   3  11        134.11        138.93        10.03 o
   4   3  11          4.47          1.93         2.79 o
   5   3  11         41.18         34.34         4.96 o
   6   3  11          1.65         -2.02         2.97 o
   7   3  11          9.53          1.64         3.18 o
 -10   4  11        578.03        581.45        12.87 o
  -9   4  11        127.43        126.27         8.36 o
  -8   4  11        328.22        338.97        11.90 o
  -7   4  11        417.33        436.22        13.64 o
  -6   4  11         12.76          8.39         3.61 o
  -5   4  11        581.33        602.53        15.31 o
  -4   4  11        736.53        732.05        16.73 o
  -3   4  11        203.08        191.49         9.21 o
  -2   4  11       1375.70       1441.42        24.09 o
  -1   4  11        711.71        747.09        16.73 o
   0   4  11        255.44        270.48        10.61 o
   1   4  11       1278.92       1309.92        22.97 o
   2   4  11        167.42        185.06         9.35 o
   3   4  11        186.49        169.52         9.19 o
   4   4  11        691.89        697.16        16.86 o
   5   4  11        197.41        215.69        10.48 o
  -6   5  11        943.91        955.61        20.27 o
  -5   5  11        232.82        226.07        10.61 o
  -4   5  11        518.96        541.41        14.74 o
  -3   5  11       1530.60       1532.45        25.51 o
  -2   5  11        474.53        542.03        14.87 o
  -1   5  11       1367.36       1439.57        24.52 o
   0   5  11       1882.51       1927.68        45.13 o
   1   5  11          7.62         19.65         5.62 o
 -12   0  12        694.50        769.44        20.66 o
 -11   0  12        569.42        566.18        15.03 o
 -10   0  12         35.60         32.20         7.02 o
  -9   0  12       1522.90       1518.26        24.82 o
  -8   0  12        621.51        641.80        15.60 o
  -7   0  12        477.32        485.75        19.25 o
  -6   0  12       3347.17       3393.46        56.56 o
  -5   0  12       1012.49       1020.84        26.87 o
  -4   0  12        441.47        508.22        18.85 o
  -3   0  12       6762.71       6796.14        93.86 o
  -1   0  12       2419.21       2372.21        44.52 o
   0   0  12        446.15        430.40        17.25 o
   1   0  12         59.49         50.54         6.82 o
   2   0  12       1345.57       1331.31        32.09 o
   3   0  12        496.26        482.54        19.25 o
   4   0  12        135.46        166.46        12.84 o
   5   0  12       2215.16       2247.06        44.93 o
   6   0  12        531.93        527.07        21.26 o
 -12   1  12         13.66         15.47         3.24 o
 -11   1  12         97.85         76.52         5.15 o
 -10   1  12        546.21        525.44        14.55 o
  -9   1  12          1.86          3.36         2.19 o
  -8   1  12        569.69        572.25        10.25 o
  -7   1  12        714.32        686.85        15.69 o
  -6   1  12          8.98          7.19         2.03 o
  -5   1  12        216.78        246.72         7.85 o
  -4   1  12       1005.39       1031.28        15.42 o
  -3   1  12         92.42        110.69         5.67 o
  -2   1  12        898.33        892.83        14.26 o
  -1   1  12          4.57         10.33         2.34 o
   0   1  12        103.57         98.18         5.61 o
   1   1  12        402.69        408.46         9.86 o
   2   1  12         34.66         31.08         3.55 o
   3   1  12        224.69        211.98         7.77 o
   4   1  12        871.40        876.56        14.96 o
   5   1  12         72.65         60.76         4.85 o
   6   1  12        172.64        155.29         9.19 o
 -11   2  12        168.44        151.59         7.61 o
 -10   2  12          0.13          0.25         2.36 o
  -9   2  12        134.65        138.40         7.15 o
  -8   2  12        368.78        372.21        12.28 o
  -7   2  12          2.17          2.77         2.11 o
  -6   2  12        333.87        335.55         8.78 o
  -5   2  12         25.88         24.40         3.12 o
  -4   2  12        366.44        365.16         9.07 o
  -3   2  12        488.86        495.89        10.54 o
  -2   2  12          4.27          3.42         2.21 o
  -1   2  12        519.67        503.82        13.52 o
   0   2  12        544.20        540.43        11.17 o
   1   2  12         62.41         54.92         4.29 o
   2   2  12        346.85        339.11         9.17 o
   3   2  12        319.96        325.64         9.27 o
   4   2  12          4.88          5.36         2.53 o
   5   2  12        133.85        129.35         7.23 o
  -9   3  12        121.77        132.65         8.90 o
  -8   3  12        892.24        911.76        19.52 o
  -7   3  12       1104.91       1104.59        21.38 o
  -6   3  12        121.51        104.49         8.05 o
  -5   3  12        792.17        766.35        17.56 o
  -4   3  12        458.21        462.28        13.74 o
  -3   3  12        119.51        120.95         8.21 o
  -2   3  12       1755.00       1804.00        27.93 o
  -1   3  12        720.51        728.02        23.26 o
   0   3  12        146.78        172.26        12.43 o
   1   3  12       2702.28       2783.06        36.99 o
   2   3  12        999.74       1046.40        20.97 o
   3   3  12        978.61       1021.93        20.81 o
   4   3  12       1825.32       1869.10        29.48 o
  -6   4  12        405.57        415.08        13.58 o
  -5   4  12          0.81          0.86         2.97 o
  -4   4  12        352.12        389.15        17.65 o
  -3   4  12        651.48        679.71        16.73 o
  -2   4  12         59.08         47.83         7.02 o
  -1   4  12        478.88        500.86        14.59 o
   0   4  12        839.96        875.48        19.14 o
   1   4  12         70.20         73.67         6.51 o
  -9   1  13        814.03        819.46        14.91 o
  -8   1  13        304.31        290.61        11.30 o
  -7   1  13        155.86        158.46         9.31 o
  -6   1  13       1797.56       1777.51        27.32 o
  -5   1  13        187.62        209.50        17.25 o
  -4   1  13       1101.42       1115.12        27.68 o
  -3   1  13       1298.70       1308.08        22.64 o
  -2   1  13         17.23         23.21         5.42 o
  -1   1  13        888.73        877.91        18.25 o
   0   1  13        675.47        699.54        18.25 o
   1   1  13          3.22          4.41         3.12 o
   2   1  13        803.70        796.64        17.84 o
   3   1  13        623.68        639.74        16.42 o
  -8   2  13        806.71        801.59        18.69 o
  -7   2  13        738.69        730.52        17.68 o
  -6   2  13         16.01         10.12         3.65 o
  -5   2  13        964.55        980.76        20.24 o
  -4   2  13        763.91        778.76        20.46 o
  -3   2  13          4.89          4.63         3.08 o
  -2   2  13       1104.39       1093.78        21.40 o
  -1   2  13        631.87        651.79        29.68 o
   0   2  13        262.53        267.60        17.25 o
   1   2  13       2043.40       2025.84        34.90 o
   2   2  13        151.79        182.92        17.85 o
  -4   3  13          8.14          3.79         3.37 o
  -3   3  13         18.11          7.73         3.54 o
  -2   3  13         16.80          4.98         3.37 o
                                                
